# Supplementary material for: Genetic and morphological estimates of androgen exposure predict social deficits in multiple neurodevelopmental disorder cohorts
Source: Mol Autism. 2021 Jun 9;12:43. doi: 10.1186/s13229-021-00450-w (PMC8190870; doi:10.1186/s13229-021-00450-w)
Supplement: Supplementary file 1 — Additional file 1: Table 1. Counts of individuals with reported genetic syndromes in devGenes. Table 2. Parent-report items in devGenes. Reliability for each domain wasassessed using Cronbach's alpha. Table 3. Individual-level data for devGenes participants. The results of ouranalyses may be reproduced using code available at https://research-git.uiowa.edu/michaelson-lab-public/facial-masculinity-2021. Table 4. Factor loadings for devGenes parent-report items. Table 5. Counts of autosomal genes in GO terms related to androgen signaling and sex differentiation. [file 13229_2021_450_MOESM1_ESM.xlsx]

## Sheet: Table S1: syndrome counts
syndrome	count
15q11-q13 dele	2
angelman	1
cri du chat	1
down	5
lennox gastaut	1
neurofibromatos	2
phelan mcdermi	1
smith magenis	1
williams	1

## Sheet: Table S2: parent-report
domain	question	responses	Cronbach's alpha	alpha 95% CI
social functioning	Does your child make eye contact with others?	frequently, occasionally, never	0.82	0.78-0.84
	Does your child initiate conversations?	frequently, occasionally, never
	Is your child typically uncomfortable interacting with others?	no, yes--but not with people he/she is close to, yes--but only with strangers, yes--with most people
	Does your child socialize with people his/her own age?	frequently, occasionally, never
	Does your child have other individuals he/she considers "friends"?	yes--many, yes--a few, no
	To what extent does your child's overall sociability cause distress in his/her life?	none, some, extreme (distress)
restricted and repetitive behaviors	Does your child listen to the same piece of music or watch a part of a movie over and over again?	never, occasionally, frequently	0.76	0.7-0.8
	Does your child spin around or rock back-and-forth?	never, occasionally, frequently
	Does your child have any mannerisms or odd ways of moving his/her hands or fingers?	never, sometimes, often
	Does your child need certain things done in a particular way or order?	never, sometimes, often
	To what extent does your child's mannerisms or communicative abilities cause distress in his/her life?	none, some, extreme
academic ability	How does your child's reading abiltities compare to his/her peers'?	greater than, same as, lower than (peers' reading abilities)	0.87	0.83-0.9
	How does your child's writing abiltities compare to his/her peers'?	greater than / same as / lower than (peers' writing abilities)
	How does your child's math abiltities compare to his/her peers'?	greater than / same as / lower than (peers' math abilities)
	Compared to your child's peers, how quickly does he/she learn new skills or information?	faster than peers, typical rate, longer than peers
language	Can your child communicate verbally?	yes--understands idioms and sarcasm, yes--back-and-forth conversations, yes--full sentences, yes--multiple-word phrases, yes--two-word phrases, yes--single words, no--does not communicate verbally	NA	NA
	language.two_words	TRUE, FALSE
	language.multiple_words	TRUE, FALSE
	language.sentences	TRUE, FALSE
	language.back_and_forth	TRUE, FALSE
	language.sarcasm_idioms	TRUE, FALSE
sensory sensitivity	Does your child accept embraces or hugs?	frequently, occasionally, never	0.76	0.7-0.8
	Does your child get dizzy at irregular times?	never, occasionally, frequently
	Do you find that your child is comfortable in clothing that others would consider inappopriate for the weather? (e.g., wearing a coat/jacet when it's hot outside or wearing no coat/jacket when it's cold outside)	never, occasionally, frequently
	To what extent do haircuts cause your child distress?	none, some, extreme (distress)
	To what extent is your child distressed by sounds that others might consider normal or routine (e.g., vacuum cleaners, air hand dryers, toilets flushing, etc.)?	none, some, extreme (distress)
	Does the intensity of light hurt your child's eyes and/or cause headaches?	never, occasionally, frequently
	Do odors in the room bother your child (whether or not others also smell something)?	never, occasionally, frequently
	Does your child have to tear tags out of clothing because they irritate him/her?	no, yes
	To what extent does your child's overall sensory sensitivty cause distress in his/her life?	none, some, extreme (distress)
aggression	Do you believe that your child shows an unusual level of aggression or anger towards others?	no, yes	0.85	0.8-0.89
	Is your child involved in violent confrontations with others?	never, occasionally, frequently
	Do you believe that your child's aggressive behavior is a significant source of negative social consequences for him/her?	no, yes
self-harm behaviors	Does your child ever cut or bite his/herself on purpose?	never, rarely, about once a month, about once a week, daily (or almost every day), multiple times a day	0.78	0.73-0.83
	Does your child ever hit his/herself on purpose?	never, rarely, about once a month, about once a week, daily (or almost every day), multiple times a day
	Does your child ever bang his/her head on purpose?	never, rarely, about once a month, about once a week, daily (or almost every day), multiple times a day
	Does your child ever throw him/herself against the wall or floor on purpose?	never, rarely, about once a month, about once a week, daily (or almost every day), multiple times a day
	To what extent does your child's overall self-harm behaviors cause distress in his/her life?	none, some, extreme (distress)
eating and GI issues	How much of a departure from the "norm" do you consider your child's eating habits to be?	normal, somewhat abnormal, extremely abnormal	0.63	0.54-0.7
	How much does your child's eating habits negatively impact your life?	no, some, extreme (negative impact)
	Is your child routinely constipated?	no, yes
	Does your child experience any other forms of gastrointestinal distress, including diarrhea, indigestion, and bloating?	never, rarely, sometimes, often
sleep	Do you feel that your child's sleep habits impact his/her quality of life negatively and substantially (more so than what others seem to experience)?	not at all, somewhat, definitely	NA	NA

## Sheet: Table S3: individual
external_id	ageyears	sex_male	index_finger_mean	adhd	asd	ID	lang	epilepsy	depression	bipolar	anxiety	affected	dx_brd	digit_ratio_raw	facial_masc_raw	Zdrm	Zflm	Factor1	Factor2	Factor3	Factor4	Factor5	Factor6	Factor7	Factor8	Factor9	Factor10	Factor11	PC1	PC2	PC3	PC4	PC5	UKBB_testosterone.p0.01	UKBB_SHBG.p0.01	UKBB_soc_dissatis.p0.01	PGC_ASD.p0.01	PGC_ADHD.p0.01	UKBB_Cog.p0.01	EA.p0.01	UKBB_testosterone.p0.1	UKBB_SHBG.p0.1	UKBB_soc_dissatis.p0.1	PGC_ASD.p0.1	PGC_ADHD.p0.1	UKBB_Cog.p0.1	EA.p0.1
dd6641cc17e1bf691959f485a2f95165	41.0849	0	7.07564	TRUE	FALSE	FALSE	FALSE	FALSE	FALSE	FALSE	FALSE	TRUE	1	0.973413	0.953436	0.469775	0.539841	NA	NA	NA	NA	NA	NA	NA	NA	NA	NA	NA	NA	NA	NA	NA	NA	NA	NA	NA	NA	NA	NA	NA	NA	NA	NA	NA	NA	NA	NA
ee6e88eaa1e6b9408b602039376c62e7	5.06301	0	4.831	FALSE	TRUE	FALSE	FALSE	FALSE	FALSE	FALSE	FALSE	TRUE	1	0.948985	1.54328	0.599107	0.498654	0.747946	0.665669	-0.870063	0.210092	-0.109074	1.16838	0.449868	-0.477221	-0.19407	-0.15895	-0.107665	4.68806	-4.41688	0.997209	7.61792	6.2046	2	3	3	3	2	3	3	2	3	2	3	2	2	2
684e29e829688e44986fec3cdb8812cb	15.9096	0	6.8155	FALSE	TRUE	FALSE	FALSE	FALSE	FALSE	FALSE	FALSE	TRUE	1	0.986313	2.48631	-0.750843	1.6402	0.563011	-1.71421	1.60504	-1.14373	1.27682	-0.337219	0.501625	1.64305	1.38023	0.158208	0.804316	-6.1007	3.68271	6.81725	3.80657	-3.67835	2	2	1	2	3	2	2	2	2	1	2	3	2	2
f68c2c6e8776db72fd8065b6c1261d89	19.0356	1	NA	FALSE	FALSE	TRUE	TRUE	FALSE	FALSE	TRUE	FALSE	TRUE	3	NA	-1.98991	NA	-2.9256	0.746629	-0.689459	2.06657	-0.896443	-0.522133	-0.764829	-0.361602	-0.877114	0.82926	-1.35805	-0.855453	NA	NA	NA	NA	NA	NA	NA	NA	NA	NA	NA	NA	NA	NA	NA	NA	NA	NA	NA
28220ad42e454d66bd494789126b7cdd	9.96712	0	7.34821	FALSE	FALSE	FALSE	FALSE	FALSE	FALSE	FALSE	FALSE	FALSE	0	0.931862	1.01328	1.59552	0.266458	NA	NA	NA	NA	NA	NA	NA	NA	NA	NA	NA	NA	NA	NA	NA	NA	NA	NA	NA	NA	NA	NA	NA	NA	NA	NA	NA	NA	NA	NA
57b6fa736f154da62afdc4ce27487a64	12.7014	1	6.44107	TRUE	TRUE	TRUE	FALSE	FALSE	TRUE	FALSE	TRUE	TRUE	3	0.920733	-0.187821	1.73159	-1.21792	-0.504727	0.359994	-1.07078	0.500152	1.16443	0.249101	0.353578	2.72823	-0.750883	1.50132	1.42796	-5.85608	-2.7838	-6.66298	4.61501	1.91719	2	3	2	2	2	3	2	2	2	3	2	3	3	2
399c7c94abef6783bad60f8e612fd33a	11.9671	1	6.973	TRUE	TRUE	FALSE	TRUE	FALSE	FALSE	FALSE	FALSE	TRUE	3	0.985961	1.87566	-1.03887	0.43487	0.235632	0.922413	1.52673	0.155859	-0.0656681	-0.229429	-0.332919	-1.07143	0.319498	-0.275541	-0.00608694	-8.49463	-3.6715	-5.06938	-2.63753	-2.027	1	2	1	2	2	3	2	1	2	1	2	2	3	2
c6aaf8de9c0354751461a5b65d0a6eca	52.7233	0	7.08707	FALSE	FALSE	FALSE	FALSE	FALSE	FALSE	FALSE	FALSE	FALSE	0	1.00844	-0.948177	-0.801229	-0.76141	NA	NA	NA	NA	NA	NA	NA	NA	NA	NA	NA	NA	NA	NA	NA	NA	NA	NA	NA	NA	NA	NA	NA	NA	NA	NA	NA	NA	NA	NA
7fae3befcbfe4887266c4a01d39f8489	34.5123	1	6.735	TRUE	FALSE	FALSE	FALSE	FALSE	FALSE	FALSE	FALSE	TRUE	1	0.941324	2.63028	0.915943	0.0942988	NA	NA	NA	NA	NA	NA	NA	NA	NA	NA	NA	NA	NA	NA	NA	NA	NA	NA	NA	NA	NA	NA	NA	NA	NA	NA	NA	NA	NA	NA
8ff500e7649dc187ad71091fdc5e16a7	45.0932	1	7.652	FALSE	FALSE	FALSE	FALSE	FALSE	FALSE	FALSE	FALSE	FALSE	0	0.944999	3.11847	0.637196	0.418434	NA	NA	NA	NA	NA	NA	NA	NA	NA	NA	NA	NA	NA	NA	NA	NA	NA	NA	NA	NA	NA	NA	NA	NA	NA	NA	NA	NA	NA	NA
6067991ac0e350baa39f3e2516791358	15.0575	1	7.8	TRUE	FALSE	FALSE	TRUE	FALSE	FALSE	FALSE	FALSE	TRUE	2	0.969363	-2.79752	-0.217455	-3.35715	0.273085	-0.128897	-0.446762	-0.751152	-0.519585	-1.27826	-0.4015	-0.0408699	0.356442	0.704477	-0.761845	0.0815511	9.808	-0.734077	-2.37811	3.88391	1	2	3	2	2	2	1	1	2	2	2	2	1	2
9e02939b07bfe74d138d8bd6fb56b45a	4.98082	1	5.26012	FALSE	FALSE	FALSE	FALSE	FALSE	FALSE	FALSE	FALSE	FALSE	0	0.900235	-0.0233324	1.87548	-0.812563	NA	NA	NA	NA	NA	NA	NA	NA	NA	NA	NA	NA	NA	NA	NA	NA	NA	NA	NA	NA	NA	NA	NA	NA	NA	NA	NA	NA	NA	NA
b869231212894a56aa0fd59cc448b228	33.4219	1	4.40103	FALSE	FALSE	FALSE	FALSE	FALSE	FALSE	FALSE	FALSE	FALSE	0	0.967736	1.10318	-0.196043	-1.29543	NA	NA	NA	NA	NA	NA	NA	NA	NA	NA	NA	NA	NA	NA	NA	NA	NA	NA	NA	NA	NA	NA	NA	NA	NA	NA	NA	NA	NA	NA
6301dc14445b9d1844f6639978d191c4	9.63014	1	5.549	FALSE	TRUE	TRUE	TRUE	FALSE	FALSE	FALSE	FALSE	TRUE	3	0.993224	-2.00766	-1.41614	-2.54736	0.749943	0.222464	-0.724165	1.01526	-0.686793	1.41077	0.0153963	-0.435977	-0.307874	-0.449165	-0.351383	NA	NA	NA	NA	NA	NA	NA	NA	NA	NA	NA	NA	NA	NA	NA	NA	NA	NA	NA
c6951bb394097440c71f7b004fe30ada	4.32877	0	5.78166	FALSE	FALSE	FALSE	TRUE	FALSE	FALSE	FALSE	FALSE	TRUE	1	0.99356	1.2945	-1.52201	0.232758	-0.147689	0.532465	-0.40366	-0.636235	-0.412331	-1.16333	-0.85775	0.144729	-0.916227	-0.262642	0.844951	9.15414	9.73205	1.83534	-3.85086	-5.63115	1	1	1	2	2	1	1	2	1	1	2	2	2	1
8c42e33017ed09dba5c524bfcb507cb1	11.3562	1	6.61525	FALSE	FALSE	FALSE	TRUE	FALSE	FALSE	FALSE	FALSE	TRUE	1	0.994327	0.916577	-1.40605	-0.296632	0.208609	-0.970579	-0.382823	-0.774548	-0.376631	0.188054	-0.383524	-0.240499	-1.13588	0.854168	-0.567916	-2.0889	-3.33027	0.727528	3.14354	7.25875	2	3	2	3	2	2	2	2	3	2	3	2	2	2
75e692d032b51853798cd31412f57d32	2.22192	1	4.5705	FALSE	TRUE	FALSE	TRUE	FALSE	FALSE	FALSE	FALSE	TRUE	2	0.937308	3.20053	0.32083	1.90331	0.493547	-0.889237	-0.463993	0.404323	-0.749673	1.25112	-0.703781	3.80941	1.19294	0.441917	-1.02444	-2.91286	6.48035	7.08055	-7.19694	0.542998	1	2	1	2	2	2	1	2	2	2	1	2	1	1
25486369bf07ea483dce979bccfa50c1	45.0603	1	7.1415	FALSE	FALSE	TRUE	FALSE	FALSE	FALSE	FALSE	FALSE	TRUE	1	1.00452	2.99773	-1.80999	0.279683	NA	NA	NA	NA	NA	NA	NA	NA	NA	NA	NA	NA	NA	NA	NA	NA	NA	NA	NA	NA	NA	NA	NA	NA	NA	NA	NA	NA	NA	NA
1e827d3eed419a1de6aa0c59843cbceb	3.56986	0	4.8337	FALSE	FALSE	FALSE	FALSE	FALSE	FALSE	FALSE	FALSE	FALSE	0	0.949599	-0.341478	0.511735	-1.32171	NA	NA	NA	NA	NA	NA	NA	NA	NA	NA	NA	NA	NA	NA	NA	NA	NA	NA	NA	NA	NA	NA	NA	NA	NA	NA	NA	NA	NA	NA
526c441ecdf1e848cfb52f9c0ccef30c	4.69589	1	NA	FALSE	TRUE	FALSE	FALSE	FALSE	FALSE	FALSE	FALSE	TRUE	1	NA	3.2907	NA	1.87199	-1.20912	-0.40533	-0.515378	0.0231969	-0.643242	1.39145	-0.421978	-0.0593505	0.771831	-0.586532	0.563302	NA	NA	NA	NA	NA	NA	NA	NA	NA	NA	NA	NA	NA	NA	NA	NA	NA	NA	NA
9e7f254a135993eeda9164c7080acb31	33.4219	0	NA	FALSE	FALSE	FALSE	FALSE	FALSE	TRUE	FALSE	TRUE	FALSE	2	NA	0.996411	NA	0.623999	NA	NA	NA	NA	NA	NA	NA	NA	NA	NA	NA	NA	NA	NA	NA	NA	NA	NA	NA	NA	NA	NA	NA	NA	NA	NA	NA	NA	NA	NA
ed4c503b5fec487a3adca79b9d62a25c	48.3342	0	7.026	FALSE	FALSE	FALSE	FALSE	FALSE	FALSE	FALSE	FALSE	FALSE	0	1.01604	-1.25069	-1.19277	-0.888698	NA	NA	NA	NA	NA	NA	NA	NA	NA	NA	NA	NA	NA	NA	NA	NA	NA	NA	NA	NA	NA	NA	NA	NA	NA	NA	NA	NA	NA	NA
c7ee485f3fbfa0c3ef44c86dfab0df29	7.85205	1	6.31273	FALSE	FALSE	FALSE	FALSE	FALSE	FALSE	FALSE	FALSE	FALSE	0	0.936211	2.46809	0.746164	1.07435	NA	NA	NA	NA	NA	NA	NA	NA	NA	NA	NA	NA	NA	NA	NA	NA	NA	NA	NA	NA	NA	NA	NA	NA	NA	NA	NA	NA	NA	NA
1aee19b363a2feb35ecddb44f0d34d0b	7.37808	0	NA	FALSE	FALSE	FALSE	FALSE	FALSE	FALSE	FALSE	FALSE	FALSE	0	NA	2.00884	NA	1.0185	-1.9357	0.398215	-0.536841	-0.638116	-0.33969	-0.562533	0.739265	0.311369	1.19225	-0.72292	0.719406	NA	NA	NA	NA	NA	NA	NA	NA	NA	NA	NA	NA	NA	NA	NA	NA	NA	NA	NA
b327b82d95ff859dd94960287ffc2cf9	52.2685	1	7.3	FALSE	FALSE	FALSE	FALSE	FALSE	FALSE	FALSE	FALSE	FALSE	0	0.953491	2.96589	0.300637	0.220137	NA	NA	NA	NA	NA	NA	NA	NA	NA	NA	NA	NA	NA	NA	NA	NA	NA	NA	NA	NA	NA	NA	NA	NA	NA	NA	NA	NA	NA	NA
c21f3406f0c4b43966164a7e24bf56f3	5.2137	0	4.884	FALSE	FALSE	FALSE	FALSE	FALSE	FALSE	FALSE	FALSE	FALSE	0	1.01234	-0.689298	-2.3667	-1.51224	-1.33413	-0.313635	-0.362096	-1.0651	-0.604494	0.701416	-0.738106	-0.271123	-0.745607	0.225304	0.910563	NA	NA	NA	NA	NA	NA	NA	NA	NA	NA	NA	NA	NA	NA	NA	NA	NA	NA	NA
cadd4ae75fa800ee9ec071e41891ba12	48.411	0	7.0725	FALSE	FALSE	FALSE	FALSE	FALSE	FALSE	FALSE	FALSE	FALSE	0	1.00606	-0.849223	-0.784054	-0.634379	NA	NA	NA	NA	NA	NA	NA	NA	NA	NA	NA	NA	NA	NA	NA	NA	NA	NA	NA	NA	NA	NA	NA	NA	NA	NA	NA	NA	NA	NA
27a7937a43de01df5aba6962aeac3eb8	36.5836	0	6.4875	FALSE	FALSE	FALSE	FALSE	FALSE	FALSE	FALSE	FALSE	FALSE	0	1.00256	-2.08766	-0.9926	-1.2745	NA	NA	NA	NA	NA	NA	NA	NA	NA	NA	NA	NA	NA	NA	NA	NA	NA	NA	NA	NA	NA	NA	NA	NA	NA	NA	NA	NA	NA	NA
9ab191fb7b6a0e44576b40dcd57d0bde	50.6027	0	6.72775	FALSE	FALSE	FALSE	FALSE	FALSE	FALSE	FALSE	FALSE	FALSE	0	1.02828	1.12194	-1.63065	0.609983	NA	NA	NA	NA	NA	NA	NA	NA	NA	NA	NA	NA	NA	NA	NA	NA	NA	NA	NA	NA	NA	NA	NA	NA	NA	NA	NA	NA	NA	NA
0a04e9c13cf03f2a2e68c35bb708f057	46.2466	1	7.79814	FALSE	FALSE	FALSE	FALSE	FALSE	FALSE	FALSE	FALSE	FALSE	0	0.93918	3.61468	0.871279	0.992301	NA	NA	NA	NA	NA	NA	NA	NA	NA	NA	NA	NA	NA	NA	NA	NA	NA	NA	NA	NA	NA	NA	NA	NA	NA	NA	NA	NA	NA	NA
6e36cceb5de51d10f105cdd8aeef2725	6.71233	0	5.68114	FALSE	FALSE	FALSE	FALSE	FALSE	FALSE	FALSE	FALSE	FALSE	0	0.892242	-0.702476	3.32394	-1.41168	NA	NA	NA	NA	NA	NA	NA	NA	NA	NA	NA	NA	NA	NA	NA	NA	NA	NA	NA	NA	NA	NA	NA	NA	NA	NA	NA	NA	NA	NA
c8a5cad68ffcc3f25a841360f40b64e9	32.589	1	8.3535	TRUE	FALSE	FALSE	FALSE	FALSE	FALSE	FALSE	FALSE	TRUE	1	1.00077	4.10829	-1.61187	1.50645	NA	NA	NA	NA	NA	NA	NA	NA	NA	NA	NA	NA	NA	NA	NA	NA	NA	NA	NA	NA	NA	NA	NA	NA	NA	NA	NA	NA	NA	NA
1563ae9b77e4f3d96cab4b63261c9865	6.69863	0	4.9595	FALSE	FALSE	FALSE	FALSE	FALSE	FALSE	FALSE	FALSE	FALSE	0	0.958965	2.86014	0.195173	1.74601	-1.24554	-0.97115	-0.279251	-0.0386025	-0.287499	-0.773058	-0.738326	-0.20969	-0.225681	-0.0467064	-0.232736	NA	NA	NA	NA	NA	NA	NA	NA	NA	NA	NA	NA	NA	NA	NA	NA	NA	NA	NA
dab19a06fabcb7f7e67d49f7adf52ca5	12.0027	0	6.52334	FALSE	FALSE	FALSE	FALSE	FALSE	FALSE	FALSE	FALSE	FALSE	0	0.93811	0.472993	1.38391	-0.0956916	-1.58797	0.627612	-0.486644	-0.41027	-0.372812	-0.666466	-0.704333	-0.599933	-0.485956	0.890814	-0.932451	4.80338	-11.722	1.48403	-1.77486	3.10872	3	3	2	1	2	3	2	3	3	2	2	3	3	2
fece5e7b8da5de0e0f79d6faad720927	39.3397	0	6.897	FALSE	FALSE	FALSE	FALSE	FALSE	FALSE	FALSE	FALSE	FALSE	0	1.01383	-1.20843	-1.40832	-0.76328	NA	NA	NA	NA	NA	NA	NA	NA	NA	NA	NA	NA	NA	NA	NA	NA	NA	NA	NA	NA	NA	NA	NA	NA	NA	NA	NA	NA	NA	NA
f68260f588f0bfd05109e529036fe812	6.52877	1	5.622	FALSE	FALSE	TRUE	TRUE	FALSE	FALSE	FALSE	FALSE	TRUE	2	0.971644	1.28971	-0.696903	0.186235	0.896825	-0.529594	-0.538874	-0.807568	0.27317	0.949344	-0.472116	-0.211797	-0.155518	-0.249744	-0.763835	18.9514	-15.4476	-2.29231	-0.474896	-0.793613	2	3	2	2	1	3	3	2	3	2	2	1	3	3
4c611fa7d181271aa44c9331a12856c9	7.35616	0	6.4589	TRUE	TRUE	TRUE	FALSE	FALSE	FALSE	FALSE	TRUE	TRUE	3	1.00215	3.38775	-1.80429	2.22961	0.0578924	1.1605	1.99542	-0.901063	-0.632469	0.0559364	-0.990087	0.0880482	0.0228434	-1.10289	-1.5077	NA	NA	NA	NA	NA	NA	NA	NA	NA	NA	NA	NA	NA	NA	NA	NA	NA	NA	NA
69e21f9af94a9613517956ec51d0514d	5.75616	1	5.15965	FALSE	FALSE	FALSE	FALSE	FALSE	FALSE	FALSE	FALSE	FALSE	0	0.949659	0.168385	0.0922511	-0.685074	NA	NA	NA	NA	NA	NA	NA	NA	NA	NA	NA	NA	NA	NA	NA	NA	NA	NA	NA	NA	NA	NA	NA	NA	NA	NA	NA	NA	NA	NA
34f68c4f33bcb4cfc07d30577aca9f72	6.66575	1	6.08437	TRUE	TRUE	TRUE	TRUE	FALSE	FALSE	FALSE	FALSE	TRUE	3	0.960595	-0.524833	-0.268752	-1.27214	0.763759	0.281171	1.63616	-1.11085	-1.42568	0.792824	1.10038	0.92453	1.17434	-0.102778	1.73563	0.623167	7.18102	-3.34485	3.93944	2.96354	1	1	1	2	3	2	2	2	1	1	2	3	2	3
5f2e6644fbd20a2c79203799b8b9022b	14.7397	1	7.03575	FALSE	TRUE	FALSE	FALSE	FALSE	FALSE	FALSE	FALSE	TRUE	1	0.985264	1.50667	-0.917527	0.0309903	0.772118	-0.409561	-0.883956	0.745376	1.65109	-0.502241	-0.662159	1.10112	-0.145997	0.812498	-1.14922	NA	NA	NA	NA	NA	NA	NA	NA	NA	NA	NA	NA	NA	NA	NA	NA	NA	NA	NA
b02e2956e093656852898be5586ef1ce	32.1589	0	6.3785	FALSE	FALSE	FALSE	FALSE	FALSE	FALSE	FALSE	FALSE	FALSE	0	0.991325	2.6932	-0.557434	1.68114	NA	NA	NA	NA	NA	NA	NA	NA	NA	NA	NA	NA	NA	NA	NA	NA	NA	NA	NA	NA	NA	NA	NA	NA	NA	NA	NA	NA	NA	NA
ebe7d3ac63f4cba0b0ea1bb139e24118	6.86575	0	4.98875	FALSE	FALSE	FALSE	FALSE	FALSE	FALSE	FALSE	FALSE	FALSE	0	0.995082	2.8328	-1.49165	1.72703	0.28793	-0.804737	-0.424496	-0.719627	-0.428197	-0.41447	-0.386161	-0.34467	-1.29248	0.599168	0.924219	NA	NA	NA	NA	NA	NA	NA	NA	NA	NA	NA	NA	NA	NA	NA	NA	NA	NA	NA
2e00397dcc8c67a0e548ff8bc81e5971	29.3041	1	NA	FALSE	TRUE	FALSE	FALSE	FALSE	FALSE	FALSE	TRUE	TRUE	2	NA	4.01506	NA	1.48978	-1.1054	1.34996	-0.76753	0.714071	-0.52578	0.866844	0.870697	-0.638441	0.121603	-0.0802571	-2.06158	-5.44983	-6.88441	3.76631	-3.45064	3.85317	2	2	3	3	1	1	2	3	3	3	2	1	2	2
c086bdf59587fecb091b83579d056279	10.2603	1	5.95275	FALSE	FALSE	FALSE	TRUE	FALSE	FALSE	FALSE	FALSE	TRUE	1	0.96461	3.26672	-0.235415	1.6045	-0.964577	-0.605273	-0.260481	0.00462833	-0.253262	-0.512338	-0.650648	0.178429	-0.771274	-0.442418	-0.538422	-6.54323	-8.57925	3.68915	-1.64429	-0.872293	3	3	1	2	2	3	2	3	2	1	2	2	3	2
0b5d14861bd8bb9f82857fbdd225f057	46.5315	1	7.153	FALSE	FALSE	FALSE	FALSE	FALSE	FALSE	FALSE	FALSE	FALSE	0	0.900414	3.82381	2.45105	1.23709	NA	NA	NA	NA	NA	NA	NA	NA	NA	NA	NA	NA	NA	NA	NA	NA	NA	NA	NA	NA	NA	NA	NA	NA	NA	NA	NA	NA	NA	NA
3affc8299ff43539b0c7050375790f80	5.00822	0	4.96	FALSE	FALSE	FALSE	TRUE	FALSE	FALSE	FALSE	FALSE	TRUE	1	0.971732	0.421553	-0.470157	-0.52102	-0.524578	-0.790148	-0.422179	0.948834	-0.374651	-1.38632	0.220107	0.689302	0.759705	-0.612468	-0.429437	-0.676626	-7.44581	-2.72792	-5.38566	-3.12074	2	2	2	1	1	3	2	3	2	1	2	1	3	3
0b58f71075e5dc53d8496b20b8e3ec85	3.08493	0	4.46175	FALSE	FALSE	FALSE	FALSE	FALSE	FALSE	FALSE	FALSE	FALSE	0	0.917496	1.4703	2.00203	0.324573	-0.464066	-0.982889	-0.270381	-0.670332	-0.267155	-0.77726	-0.438394	-0.111914	-0.669095	0.226742	-0.358669	-5.55657	-5.31853	4.54349	1.65949	-0.556078	2	2	2	1	1	2	2	2	2	1	2	2	2	3
d62a63735fcb7f78a8eb69381cab454f	55.7562	1	6.97525	FALSE	FALSE	FALSE	FALSE	FALSE	FALSE	FALSE	FALSE	FALSE	0	0.975809	3.98293	-0.517466	1.48935	NA	NA	NA	NA	NA	NA	NA	NA	NA	NA	NA	NA	NA	NA	NA	NA	NA	NA	NA	NA	NA	NA	NA	NA	NA	NA	NA	NA	NA	NA
1c175890a1323a02de9d7409a95a42d4	11.2301	1	7.46404	FALSE	FALSE	FALSE	FALSE	FALSE	FALSE	FALSE	FALSE	FALSE	0	0.95989	0.903997	0.00789049	-0.301639	NA	NA	NA	NA	NA	NA	NA	NA	NA	NA	NA	NA	NA	NA	NA	NA	NA	NA	NA	NA	NA	NA	NA	NA	NA	NA	NA	NA	NA	NA
3576aab4a72a9474d131fae37e3e3832	32.9233	1	7.89675	TRUE	TRUE	FALSE	FALSE	FALSE	TRUE	FALSE	FALSE	TRUE	3	1.01827	3.35895	-2.36235	0.812807	NA	NA	NA	NA	NA	NA	NA	NA	NA	NA	NA	8.45703	-5.42397	10.3084	-0.145807	6.31537	3	3	2	3	3	1	2	3	3	1	2	3	2	2
1a45298a42635b1d6d37a8ab57ee88b9	8.5863	0	4.706	FALSE	FALSE	TRUE	TRUE	TRUE	FALSE	FALSE	FALSE	TRUE	3	0.92885	2.71047	1.68159	1.67073	0.848367	-0.301607	-1.25471	0.140996	1.59322	0.890256	-1.62042	-1.24414	1.5374	1.6624	0.681289	-3.63137	-0.0418485	5.83128	-4.18944	7.03506	3	2	3	2	2	2	2	3	2	3	2	2	2	2
34f8e5515160c3fc6e61c0e10fc2ebc5	4.54521	1	4.902	FALSE	TRUE	TRUE	TRUE	FALSE	FALSE	FALSE	FALSE	TRUE	3	0.934774	1.69254	0.564648	0.588019	0.955118	-0.426995	-0.659579	1.42787	0.565685	-0.0787911	0.0493954	-0.473089	0.135682	-1.34205	-1.47355	NA	NA	NA	NA	NA	NA	NA	NA	NA	NA	NA	NA	NA	NA	NA	NA	NA	NA	NA
a326e6fa1364e8139de8ab9fe207fd88	39.3616	0	7.40028	FALSE	FALSE	FALSE	FALSE	FALSE	TRUE	TRUE	TRUE	FALSE	3	1.05389	0.213192	-3.23576	0.0975786	NA	NA	NA	NA	NA	NA	NA	NA	NA	NA	NA	16.0685	1.90151	5.96238	2.38368	3.86381	1	1	2	2	2	2	2	2	1	2	3	2	2	1
ca9b6623ce13d1500f8c49c10f677d5e	4.40822	1	4.5275	TRUE	TRUE	FALSE	TRUE	FALSE	FALSE	FALSE	FALSE	TRUE	3	1.00943	3.63252	-2.18287	2.16114	0.71585	-0.574847	-1.05825	0.631389	1.60318	0.786482	0.103208	-0.77461	0.0721217	0.0617197	0.420679	1.8016	-9.39856	-2.69927	-3.86104	-8.70217	2	2	1	1	2	2	3	2	2	2	1	1	3	2
a5d2cfa79248e927d72ab34ab3325a31	9.69041	1	5.63775	TRUE	TRUE	FALSE	TRUE	FALSE	FALSE	FALSE	FALSE	TRUE	3	0.995795	-0.695703	-1.51743	-1.5098	-0.890934	-0.553567	-0.596799	0.550491	0.962091	-0.281467	-0.947108	0.809714	-1.24657	0.69319	-0.601794	-2.36603	-10.9256	-1.80419	5.3107	1.16264	2	3	2	2	2	2	2	2	3	2	3	2	2	3
fdb8516246838a6110630f5832ef8f19	4.62466	1	6.17252	FALSE	FALSE	FALSE	FALSE	FALSE	FALSE	FALSE	FALSE	FALSE	0	1.00697	-1.25937	-2.08731	-1.79845	NA	NA	NA	NA	NA	NA	NA	NA	NA	NA	NA	NA	NA	NA	NA	NA	NA	NA	NA	NA	NA	NA	NA	NA	NA	NA	NA	NA	NA	NA
b179a6f76a2ff50509ca4404a46b0aea	22.2027	0	7.49577	FALSE	FALSE	FALSE	FALSE	FALSE	FALSE	FALSE	FALSE	FALSE	0	0.970777	-0.152418	0.211932	-0.184027	NA	NA	NA	NA	NA	NA	NA	NA	NA	NA	NA	NA	NA	NA	NA	NA	NA	NA	NA	NA	NA	NA	NA	NA	NA	NA	NA	NA	NA	NA
01561fb8257cabd4ccceef361dff4de8	31.0192	0	6.521	FALSE	FALSE	FALSE	FALSE	FALSE	FALSE	FALSE	FALSE	FALSE	0	0.966752	-1.53377	0.646365	-0.917152	NA	NA	NA	NA	NA	NA	NA	NA	NA	NA	NA	NA	NA	NA	NA	NA	NA	NA	NA	NA	NA	NA	NA	NA	NA	NA	NA	NA	NA	NA
a696fa69fbb193c836772f01cb2074cb	8.94247	1	6.3273	TRUE	TRUE	TRUE	TRUE	FALSE	FALSE	FALSE	TRUE	TRUE	3	0.998952	2.43762	-1.66584	1.0041	0.286537	0.528366	1.32814	0.874453	-0.131898	-0.176315	1.64449	-1.43006	-0.221151	0.196354	0.0883803	1.80786	-1.53688	-6.85288	-2.66751	0.23104	2	2	2	2	2	2	3	2	2	3	2	1	2	3
53da1b490bb7172f04a29df637878871	2.8411	0	NA	FALSE	FALSE	FALSE	FALSE	FALSE	FALSE	FALSE	FALSE	FALSE	0	NA	-0.35463	NA	-1.38528	-0.962999	-1.34657	-0.378019	-0.730092	0.113902	-1.18703	0.988593	-0.242426	-0.267617	0.136623	0.169117	NA	NA	NA	NA	NA	NA	NA	NA	NA	NA	NA	NA	NA	NA	NA	NA	NA	NA	NA
67db2fca2982ca503f80b88853d0f1dd	16.5041	1	7.233	FALSE	TRUE	FALSE	FALSE	TRUE	FALSE	FALSE	FALSE	TRUE	2	0.982767	2.48846	-0.766886	0.724176	0.685704	-0.130091	-0.772932	-0.854618	2.99252	0.223127	-0.628477	2.29396	-0.448448	-0.39151	-1.4961	-1.8922	8.8174	7.48086	-0.655926	0.675313	2	2	2	1	3	1	2	2	2	1	2	3	1	2
2bc32bf52f6d58c41d366c7f08b8eaa1	10.9699	1	6.9705	FALSE	TRUE	FALSE	TRUE	FALSE	FALSE	FALSE	FALSE	TRUE	2	0.98141	3.82151	-0.88792	2.01156	0.891027	-0.54229	1.80439	1.12061	-0.840104	-1.66921	-0.333975	-0.582551	0.124653	0.389913	-0.746611	1.00715	3.86153	-4.87147	-11.0011	-0.0428205	2	2	1	1	2	2	2	2	2	1	1	1	2	2
e6bdf4c6658ce38aa69fcc2608454ee8	32.5562	0	NA	FALSE	FALSE	FALSE	FALSE	FALSE	FALSE	FALSE	FALSE	FALSE	0	NA	-1.59406	NA	-0.950873	NA	NA	NA	NA	NA	NA	NA	NA	NA	NA	NA	NA	NA	NA	NA	NA	NA	NA	NA	NA	NA	NA	NA	NA	NA	NA	NA	NA	NA	NA
b1b118ee850f6d56110814ff9b48731a	31.6904	0	6.93925	FALSE	FALSE	FALSE	FALSE	FALSE	FALSE	FALSE	FALSE	FALSE	0	0.970181	-2.27661	0.482441	-1.37332	NA	NA	NA	NA	NA	NA	NA	NA	NA	NA	NA	NA	NA	NA	NA	NA	NA	NA	NA	NA	NA	NA	NA	NA	NA	NA	NA	NA	NA	NA
f6e14215424f304bda056e0a5fe3c302	36.5397	0	6.85925	FALSE	FALSE	FALSE	FALSE	FALSE	FALSE	FALSE	FALSE	FALSE	0	0.956721	2.25895	1.17263	1.35463	NA	NA	NA	NA	NA	NA	NA	NA	NA	NA	NA	NA	NA	NA	NA	NA	NA	NA	NA	NA	NA	NA	NA	NA	NA	NA	NA	NA	NA	NA
4135a1cbb33f447357ee1fd763d21e74	2.21644	1	NA	FALSE	TRUE	FALSE	FALSE	FALSE	FALSE	FALSE	FALSE	TRUE	1	NA	2.54461	NA	1.36875	1.08131	-0.855329	-0.33079	-0.698008	-0.311471	0.115059	-0.690049	0.0317865	0.162087	-0.707636	-0.563226	-16.6908	-5.1343	0.977814	-0.00598597	-1.34131	2	2	2	1	2	2	2	3	2	2	2	2	2	2
202f89fb350f79c7624af8d07ecd1452	47.0027	0	7.651	FALSE	FALSE	FALSE	FALSE	FALSE	FALSE	FALSE	FALSE	FALSE	0	0.97021	2.41592	0.669905	1.44127	NA	NA	NA	NA	NA	NA	NA	NA	NA	NA	NA	NA	NA	NA	NA	NA	NA	NA	NA	NA	NA	NA	NA	NA	NA	NA	NA	NA	NA	NA
25896b1563796e03fbdc4d9274904680	25.4493	0	7.25252	FALSE	FALSE	FALSE	FALSE	FALSE	FALSE	FALSE	FALSE	FALSE	0	0.861264	-1.28261	NA	-0.863363	NA	NA	NA	NA	NA	NA	NA	NA	NA	NA	NA	3.33229	0.467312	-4.80094	-3.04066	7.9746	2	2	2	1	2	2	3	2	2	2	2	2	2	2
caabb9b77a0fdaaccf08f0ba6875ad46	9.49041	0	7.10126	FALSE	FALSE	FALSE	FALSE	FALSE	FALSE	FALSE	FALSE	FALSE	0	0.982102	0.292929	-0.782922	-0.370356	NA	NA	NA	NA	NA	NA	NA	NA	NA	NA	NA	NA	NA	NA	NA	NA	NA	NA	NA	NA	NA	NA	NA	NA	NA	NA	NA	NA	NA	NA
317113da1bc388a397fd59cdbeef08ce	35.5589	0	6.947	FALSE	FALSE	FALSE	FALSE	FALSE	FALSE	FALSE	FALSE	FALSE	0	0.966952	4.06435	0.677248	2.45619	NA	NA	NA	NA	NA	NA	NA	NA	NA	NA	NA	NA	NA	NA	NA	NA	NA	NA	NA	NA	NA	NA	NA	NA	NA	NA	NA	NA	NA	NA
adb0a697a0178a5a47db564edbae8769	49.7123	1	NA	FALSE	FALSE	FALSE	FALSE	FALSE	FALSE	FALSE	FALSE	FALSE	0	NA	3.90261	NA	1.34853	NA	NA	NA	NA	NA	NA	NA	NA	NA	NA	NA	NA	NA	NA	NA	NA	NA	NA	NA	NA	NA	NA	NA	NA	NA	NA	NA	NA	NA	NA
12c3d13b317a38552d95bad4c99bc215	13.4795	1	6.4445	TRUE	FALSE	TRUE	TRUE	FALSE	FALSE	FALSE	FALSE	TRUE	3	0.962773	1.59134	-0.000862595	0.149487	NA	NA	NA	NA	NA	NA	NA	NA	NA	NA	NA	14.469	9.0836	4.38069	8.21617	-6.63611	1	2	1	3	3	2	1	1	2	2	3	3	2	1
b58d9923e855bb1cca8ab334d2f00bbc	45.6082	0	6.93237	FALSE	FALSE	FALSE	FALSE	FALSE	FALSE	FALSE	FALSE	FALSE	0	0.968749	-1.12352	0.721965	-0.772658	NA	NA	NA	NA	NA	NA	NA	NA	NA	NA	NA	NA	NA	NA	NA	NA	NA	NA	NA	NA	NA	NA	NA	NA	NA	NA	NA	NA	NA	NA
16849629e87bca447f06ba96049d2306	10.5397	0	6.54903	FALSE	FALSE	FALSE	FALSE	FALSE	FALSE	FALSE	FALSE	FALSE	0	0.974982	1.81785	-0.409147	0.9689	NA	NA	NA	NA	NA	NA	NA	NA	NA	NA	NA	NA	NA	NA	NA	NA	NA	NA	NA	NA	NA	NA	NA	NA	NA	NA	NA	NA	NA	NA
67c1053d19e7567ac2482365f59403ee	10.0219	0	3.53992	TRUE	FALSE	FALSE	FALSE	FALSE	FALSE	FALSE	FALSE	TRUE	1	0.932558	0.632492	1.56503	-0.0541708	-0.303044	0.635262	-0.729909	-0.510233	-0.0210833	0.926759	-1.00686	-0.761827	0.778579	-0.247494	0.523152	-9.57947	0.569615	-0.553032	5.43884	5.84757	2	2	1	2	2	3	3	2	2	2	2	2	2	2
5742bcd7174b7d4b6815af97b3f52aec	26.3041	0	4.51915	FALSE	FALSE	FALSE	TRUE	FALSE	FALSE	FALSE	FALSE	TRUE	1	0.983418	-1.85907	-0.277874	-1.21834	NA	NA	NA	NA	NA	NA	NA	NA	NA	NA	NA	1.43764	6.57734	-2.25593	-7.12813	3.00828	2	2	1	1	2	2	1	2	1	3	1	2	1	2
3035f470b120cac47a9532952e9109e2	15.0904	0	NA	FALSE	FALSE	FALSE	FALSE	FALSE	FALSE	FALSE	FALSE	FALSE	0	NA	-2.33147	NA	-2.19009	-0.415045	-0.986116	-0.238628	-0.686622	-0.321535	-0.908714	-0.421291	-0.0896637	-0.314568	-0.179256	-0.209583	NA	NA	NA	NA	NA	NA	NA	NA	NA	NA	NA	NA	NA	NA	NA	NA	NA	NA	NA
74e70ba9f1c4155715da86f78f1224c0	20.3918	0	6.9655	TRUE	FALSE	FALSE	FALSE	FALSE	FALSE	FALSE	FALSE	TRUE	1	0.982464	-1.33438	-0.409737	-1.11237	NA	NA	NA	NA	NA	NA	NA	NA	NA	NA	NA	NA	NA	NA	NA	NA	NA	NA	NA	NA	NA	NA	NA	NA	NA	NA	NA	NA	NA	NA
243845bdf9d7e8a4ebebf387d9da9322	4.07945	1	NA	FALSE	TRUE	FALSE	TRUE	FALSE	FALSE	FALSE	FALSE	TRUE	2	NA	3.35131	NA	1.94875	-0.873117	0.543491	-1.17504	1.12551	2.13263	0.690729	0.396815	-0.733674	1.21846	-0.753275	-0.716659	NA	NA	NA	NA	NA	NA	NA	NA	NA	NA	NA	NA	NA	NA	NA	NA	NA	NA	NA
1dbbc32c541979bfbd107b4c59ef30ec	36.5726	1	7.8045	FALSE	FALSE	FALSE	FALSE	FALSE	FALSE	FALSE	FALSE	FALSE	0	0.926846	2.84667	1.48931	0.249831	NA	NA	NA	NA	NA	NA	NA	NA	NA	NA	NA	NA	NA	NA	NA	NA	NA	NA	NA	NA	NA	NA	NA	NA	NA	NA	NA	NA	NA	NA
8d5a81b181343683cd6673018733b32c	4.33699	1	4.1685	FALSE	FALSE	FALSE	TRUE	FALSE	FALSE	FALSE	FALSE	TRUE	1	0.971241	2.11387	-0.785718	0.93685	0.634493	-0.538616	-0.234752	-0.670319	-0.299711	-0.891913	-0.333098	0.0446372	-0.645642	-0.833488	-0.643407	5.68918	10.9408	0.980506	-8.35414	-1.18454	2	2	2	2	2	1	1	1	2	1	1	2	1	1
3d63c55aa09e2fca36409bacfb50d38b	60.5288	0	6.97625	FALSE	FALSE	FALSE	FALSE	FALSE	FALSE	FALSE	FALSE	FALSE	0	0.968158	-0.0811882	0.818156	-0.285906	NA	NA	NA	NA	NA	NA	NA	NA	NA	NA	NA	-11.643	-4.57948	-1.26943	4.21781	-0.514386	2	2	2	2	2	3	2	3	2	2	2	3	2	3
be916a0036db480a796846ee46f1cf64	3.26027	1	3.4595	TRUE	TRUE	TRUE	TRUE	FALSE	FALSE	FALSE	FALSE	TRUE	3	NA	2.15229	NA	1.01193	-0.643981	0.441148	1.4349	1.64085	-1.04758	1.3139	1.72038	2.56139	-0.563025	1.04342	-0.460398	NA	NA	NA	NA	NA	NA	NA	NA	NA	NA	NA	NA	NA	NA	NA	NA	NA	NA	NA
82aa6cf008fa07efa8fb94c952cee4a0	23.8055	0	6.88204	TRUE	TRUE	FALSE	FALSE	FALSE	FALSE	FALSE	TRUE	TRUE	3	1.00152	0.979303	-1.21608	0.63948	NA	NA	NA	NA	NA	NA	NA	NA	NA	NA	NA	-12.2948	1.24645	-3.68663	-0.288746	7.25453	2	2	2	2	2	2	2	2	1	2	2	2	2	2
7c323f41da37f5618d562b7b6eb8ee68	36.937	0	8.083	FALSE	FALSE	FALSE	FALSE	FALSE	TRUE	FALSE	FALSE	FALSE	1	1.00817	-0.947046	-1.24442	-0.587647	NA	NA	NA	NA	NA	NA	NA	NA	NA	NA	NA	NA	NA	NA	NA	NA	NA	NA	NA	NA	NA	NA	NA	NA	NA	NA	NA	NA	NA	NA
265324d6a29348c93fd72f194b18504c	19.3233	0	6.94485	FALSE	FALSE	FALSE	FALSE	FALSE	FALSE	FALSE	FALSE	FALSE	0	0.964834	1.7125	0.403501	1.10736	NA	NA	NA	NA	NA	NA	NA	NA	NA	NA	NA	NA	NA	NA	NA	NA	NA	NA	NA	NA	NA	NA	NA	NA	NA	NA	NA	NA	NA	NA
99fc27a2fa3c45923d6e91408eb1bf0f	19.8411	1	7.28373	FALSE	FALSE	TRUE	FALSE	FALSE	FALSE	FALSE	FALSE	TRUE	1	0.956443	3.81014	0.408286	1.63201	NA	NA	NA	NA	NA	NA	NA	NA	NA	NA	NA	9.82763	7.52845	-0.291939	-9.0342	6.08736	2	2	2	1	3	1	2	2	2	2	1	2	1	2
9fb0a5e138f3ef33e7b84c076bd9f322	41.3425	0	6.86337	FALSE	FALSE	FALSE	FALSE	FALSE	FALSE	FALSE	FALSE	FALSE	0	0.979134	-1.19514	0.219459	-0.771258	NA	NA	NA	NA	NA	NA	NA	NA	NA	NA	NA	NA	NA	NA	NA	NA	NA	NA	NA	NA	NA	NA	NA	NA	NA	NA	NA	NA	NA	NA
bc50204fbc630ea48e79460d5482fcfe	15.7205	1	7.04889	FALSE	TRUE	TRUE	TRUE	TRUE	FALSE	FALSE	FALSE	TRUE	3	0.925903	0.224298	1.70616	-1.01567	0.930547	0.362164	-0.747079	-1.08405	0.061583	0.19547	1.50511	-0.253456	1.12724	-1.09116	0.329132	NA	NA	NA	NA	NA	NA	NA	NA	NA	NA	NA	NA	NA	NA	NA	NA	NA	NA	NA
9552a0bdbe8773ca8806dd680291d434	8.09863	1	6.33857	FALSE	FALSE	FALSE	FALSE	FALSE	FALSE	FALSE	FALSE	FALSE	0	0.998134	0.0682227	-1.6585	-0.84759	NA	NA	NA	NA	NA	NA	NA	NA	NA	NA	NA	NA	NA	NA	NA	NA	NA	NA	NA	NA	NA	NA	NA	NA	NA	NA	NA	NA	NA	NA
97f502930f6f1f4da20ec39a83f45465	8.49041	1	6.25632	TRUE	TRUE	TRUE	TRUE	FALSE	TRUE	FALSE	TRUE	TRUE	3	0.988883	0.0151137	-1.28276	-0.903787	0.217748	1.26209	1.25501	0.792777	-1.3019	0.689551	1.23612	1.47943	-0.948293	2.05253	1.12631	1.18247	-4.19379	1.62712	-2.97473	-1.35139	2	2	2	2	2	2	3	2	2	1	3	1	2	3
d6853390ea2d91a0ff13eca3fe2616de	40.9644	0	6.8555	FALSE	FALSE	FALSE	FALSE	FALSE	FALSE	FALSE	FALSE	FALSE	0	1.03866	-2.43734	-2.44876	-1.52431	NA	NA	NA	NA	NA	NA	NA	NA	NA	NA	NA	NA	NA	NA	NA	NA	NA	NA	NA	NA	NA	NA	NA	NA	NA	NA	NA	NA	NA	NA
6826c1fb6b0fea7c9b7dc3a44c9bc193	39.6795	1	6.61495	FALSE	FALSE	FALSE	FALSE	FALSE	FALSE	FALSE	FALSE	FALSE	0	0.984968	-1.94528	-0.982759	NA	NA	NA	NA	NA	NA	NA	NA	NA	NA	NA	NA	NA	NA	NA	NA	NA	NA	NA	NA	NA	NA	NA	NA	NA	NA	NA	NA	NA	NA	NA
70c68d619523ca4cb3a55be2e6f9a19f	11.5507	1	6.21575	TRUE	TRUE	FALSE	FALSE	FALSE	FALSE	FALSE	FALSE	TRUE	2	0.905155	2.44302	2.28878	0.899045	-1.08723	1.02009	-0.691616	-0.412962	-0.765208	1.41526	-0.787879	-0.317107	0.214043	0.483766	0.160263	-3.214	4.14472	0.846039	10.8673	2.15481	2	2	2	3	3	2	2	1	2	1	3	3	2	2
db746243d3556181abcf463f064ed087	36.7781	1	7.55765	TRUE	FALSE	TRUE	TRUE	FALSE	TRUE	FALSE	FALSE	TRUE	3	1.02894	4.03988	-2.801	1.43191	NA	NA	NA	NA	NA	NA	NA	NA	NA	NA	NA	NA	NA	NA	NA	NA	NA	NA	NA	NA	NA	NA	NA	NA	NA	NA	NA	NA	NA	NA
ce3f7c19f39b65267c35fc04effc73ec	31.9836	0	6.829	FALSE	FALSE	FALSE	FALSE	FALSE	FALSE	FALSE	FALSE	FALSE	0	1.01207	-0.321862	-1.58426	-0.168782	NA	NA	NA	NA	NA	NA	NA	NA	NA	NA	NA	NA	NA	NA	NA	NA	NA	NA	NA	NA	NA	NA	NA	NA	NA	NA	NA	NA	NA	NA
7b9c08a40b695ff9dfcff108fbe57965	6.61918	1	2.62027	FALSE	TRUE	FALSE	FALSE	FALSE	FALSE	FALSE	FALSE	TRUE	1	1.04455	-1.50794	-3.47274	-2.05801	0.723112	0.359149	-0.757525	1.26959	0.112139	0.931596	-0.494907	-0.485393	-0.13245	-0.562947	-1.58883	-0.815178	1.52303	-0.0984526	4.13029	-8.16158	2	2	1	2	2	2	2	2	2	1	2	2	2	2
a9dc198d1edaee8ae869b90c538c381d	49.3288	0	6.7805	FALSE	FALSE	FALSE	FALSE	FALSE	FALSE	FALSE	FALSE	FALSE	0	0.982804	2.01863	0.173537	1.18998	NA	NA	NA	NA	NA	NA	NA	NA	NA	NA	NA	NA	NA	NA	NA	NA	NA	NA	NA	NA	NA	NA	NA	NA	NA	NA	NA	NA	NA	NA
327a9eb2c7066e8cfa81151776efd400	35.3041	0	6.71589	FALSE	FALSE	FALSE	FALSE	FALSE	FALSE	FALSE	FALSE	FALSE	0	0.975984	-2.43287	0.240451	-1.4728	NA	NA	NA	NA	NA	NA	NA	NA	NA	NA	NA	NA	NA	NA	NA	NA	NA	NA	NA	NA	NA	NA	NA	NA	NA	NA	NA	NA	NA	NA
682bbbd7e276028ec283b7c877892d71	35.6055	0	6.784	FALSE	FALSE	FALSE	FALSE	FALSE	FALSE	FALSE	FALSE	FALSE	0	0.973349	-0.215888	0.371554	-0.13383	NA	NA	NA	NA	NA	NA	NA	NA	NA	NA	NA	NA	NA	NA	NA	NA	NA	NA	NA	NA	NA	NA	NA	NA	NA	NA	NA	NA	NA	NA
ef39b825ee182413d3ba378e28fe004a	42.4575	1	7.4605	FALSE	FALSE	FALSE	FALSE	FALSE	FALSE	FALSE	FALSE	FALSE	0	1.00966	3.26758	-2.02742	0.60116	NA	NA	NA	NA	NA	NA	NA	NA	NA	NA	NA	NA	NA	NA	NA	NA	NA	NA	NA	NA	NA	NA	NA	NA	NA	NA	NA	NA	NA	NA
69e83be7d5f48738f085762be8d0ead3	46.5342	1	7.917	FALSE	FALSE	FALSE	FALSE	FALSE	FALSE	FALSE	FALSE	FALSE	0	1.01087	3.23754	-2.05377	0.553216	NA	NA	NA	NA	NA	NA	NA	NA	NA	NA	NA	NA	NA	NA	NA	NA	NA	NA	NA	NA	NA	NA	NA	NA	NA	NA	NA	NA	NA	NA
de1d331e7cf16fb50e6352b86a81860f	9.6274	0	5.612	TRUE	TRUE	FALSE	FALSE	FALSE	FALSE	FALSE	FALSE	TRUE	2	0.970993	2.51455	-0.256034	1.53154	0.127556	-0.633567	1.46756	0.2298	0.844476	-0.348075	1.47542	1.50449	-0.368675	0.443219	0.405644	NA	NA	NA	NA	NA	NA	NA	NA	NA	NA	NA	NA	NA	NA	NA	NA	NA	NA	NA
4ba44ad049decb7e00f69c594ac4fb3e	4.79452	1	4.8085	FALSE	TRUE	FALSE	FALSE	FALSE	FALSE	FALSE	FALSE	TRUE	1	0.961002	1.69603	-0.385965	0.580966	-1.87829	-0.651181	-0.624597	2.20154	-0.705291	1.30357	-0.711603	-0.0215261	-0.870122	0.19125	0.651959	-9.24029	3.68168	-3.43491	2.87064	-4.91113	1	1	3	1	2	2	2	1	2	2	2	3	2	2
e2c7d9375fa9ca4aef10be174418c287	37.4548	0	7.89478	FALSE	FALSE	FALSE	TRUE	FALSE	FALSE	FALSE	FALSE	TRUE	1	1.00929	1.61646	-1.27686	0.958511	NA	NA	NA	NA	NA	NA	NA	NA	NA	NA	NA	NA	NA	NA	NA	NA	NA	NA	NA	NA	NA	NA	NA	NA	NA	NA	NA	NA	NA	NA
43c3972ce4c137b6c5aaac179160e669	51.1288	1	7.14154	FALSE	FALSE	FALSE	FALSE	FALSE	FALSE	FALSE	FALSE	FALSE	0	0.916001	3.30733	1.76344	0.636668	NA	NA	NA	NA	NA	NA	NA	NA	NA	NA	NA	NA	NA	NA	NA	NA	NA	NA	NA	NA	NA	NA	NA	NA	NA	NA	NA	NA	NA	NA
71dfd1b7f0ef4bf4ecb17c44a91deb4a	14.7479	1	7.3275	FALSE	FALSE	FALSE	FALSE	FALSE	FALSE	FALSE	FALSE	FALSE	0	0.94528	-0.710648	0.81207	-1.70837	NA	NA	NA	NA	NA	NA	NA	NA	NA	NA	NA	NA	NA	NA	NA	NA	NA	NA	NA	NA	NA	NA	NA	NA	NA	NA	NA	NA	NA	NA
47deb56e1225086c9d0d6d346da9eefc	37.0685	1	7.51717	FALSE	FALSE	FALSE	FALSE	FALSE	FALSE	FALSE	FALSE	FALSE	0	0.899619	3.94367	2.62114	1.33558	NA	NA	NA	NA	NA	NA	NA	NA	NA	NA	NA	NA	NA	NA	NA	NA	NA	NA	NA	NA	NA	NA	NA	NA	NA	NA	NA	NA	NA	NA
7307a624d6bb99252fd5e9cb44b4e58a	63.7781	0	6.67939	FALSE	FALSE	FALSE	FALSE	FALSE	FALSE	FALSE	FALSE	FALSE	0	1.04605	1.83845	-2.00877	1.07276	NA	NA	NA	NA	NA	NA	NA	NA	NA	NA	NA	NA	NA	NA	NA	NA	NA	NA	NA	NA	NA	NA	NA	NA	NA	NA	NA	NA	NA	NA
11c8f19bcb771823779d45fc728e955d	2.31233	0	3.7405	FALSE	FALSE	FALSE	TRUE	FALSE	FALSE	FALSE	FALSE	TRUE	1	0.974117	2.80175	-0.674412	1.55149	-0.136442	-0.273714	-1.01676	-0.841966	2.22454	0.0296958	2.04936	-0.54499	1.60263	-0.328226	-1.52888	0.252534	9.53201	-0.224226	-4.24082	0.828178	2	1	2	1	1	1	1	2	1	2	2	1	1	1
92813d522b4e00c08d4f59c8e0150dac	14.7836	0	6.866	FALSE	FALSE	FALSE	FALSE	FALSE	FALSE	FALSE	FALSE	FALSE	0	1.03617	0.986194	-3.15802	0.429098	NA	NA	NA	NA	NA	NA	NA	NA	NA	NA	NA	NA	NA	NA	NA	NA	NA	NA	NA	NA	NA	NA	NA	NA	NA	NA	NA	NA	NA	NA
99b8c5d5870eec10bd6da33da304b2cb	38.4438	0	6.672	FALSE	FALSE	FALSE	FALSE	FALSE	FALSE	FALSE	FALSE	FALSE	0	0.988207	1.03473	-0.263724	0.599711	NA	NA	NA	NA	NA	NA	NA	NA	NA	NA	NA	NA	NA	NA	NA	NA	NA	NA	NA	NA	NA	NA	NA	NA	NA	NA	NA	NA	NA	NA
711f4085e23e043c7390372b0fe33794	68.1068	0	6.63725	FALSE	FALSE	FALSE	FALSE	FALSE	FALSE	FALSE	FALSE	FALSE	0	0.960761	-1.46051	1.10458	-1.44472	NA	NA	NA	NA	NA	NA	NA	NA	NA	NA	NA	NA	NA	NA	NA	NA	NA	NA	NA	NA	NA	NA	NA	NA	NA	NA	NA	NA	NA	NA
b53e38490da7366a333b173058dde0df	63.8493	1	7.2228	FALSE	FALSE	FALSE	FALSE	FALSE	FALSE	FALSE	FALSE	FALSE	0	0.973094	3.6273	-0.328582	1.07988	NA	NA	NA	NA	NA	NA	NA	NA	NA	NA	NA	NA	NA	NA	NA	NA	NA	NA	NA	NA	NA	NA	NA	NA	NA	NA	NA	NA	NA	NA
6437ad9982fd2edc01ddafc7124cfebf	23.2411	0	7.169	FALSE	TRUE	TRUE	TRUE	FALSE	FALSE	TRUE	FALSE	TRUE	3	1.03412	-1.04374	-2.80011	-0.778876	0.771227	0.535409	1.21089	-1.05239	0.610213	0.277027	1.91942	-0.0332702	0.76025	1.30559	-0.431061	NA	NA	NA	NA	NA	NA	NA	NA	NA	NA	NA	NA	NA	NA	NA	NA	NA	NA	NA
c3f4db78e902460cf5b539baf9c8c9bd	44.8712	1	8.037	TRUE	FALSE	FALSE	FALSE	FALSE	TRUE	FALSE	TRUE	TRUE	3	0.956631	3.66984	0.159363	1.05185	NA	NA	NA	NA	NA	NA	NA	NA	NA	NA	NA	NA	NA	NA	NA	NA	NA	NA	NA	NA	NA	NA	NA	NA	NA	NA	NA	NA	NA	NA
e62074fb93f96b85f0f2a12d2d635b5d	7.33151	1	5.5637	FALSE	FALSE	FALSE	FALSE	FALSE	FALSE	FALSE	FALSE	FALSE	0	0.935784	0.336333	0.725611	-0.606397	NA	NA	NA	NA	NA	NA	NA	NA	NA	NA	NA	NA	NA	NA	NA	NA	NA	NA	NA	NA	NA	NA	NA	NA	NA	NA	NA	NA	NA	NA
3ead52899ed0d0a844468824f957332f	30.8411	0	6.0495	FALSE	FALSE	FALSE	FALSE	FALSE	FALSE	FALSE	FALSE	FALSE	0	0.905072	-2.06769	3.69902	-1.2504	NA	NA	NA	NA	NA	NA	NA	NA	NA	NA	NA	NA	NA	NA	NA	NA	NA	NA	NA	NA	NA	NA	NA	NA	NA	NA	NA	NA	NA	NA
dff2988ee4555b9b673431cf138d1cbd	47.0055	0	NA	FALSE	FALSE	FALSE	FALSE	FALSE	FALSE	FALSE	FALSE	FALSE	0	NA	-1.17128	NA	-0.820055	NA	NA	NA	NA	NA	NA	NA	NA	NA	NA	NA	NA	NA	NA	NA	NA	NA	NA	NA	NA	NA	NA	NA	NA	NA	NA	NA	NA	NA	NA
fcc6b251c512398768fc4ad6bb0ef73d	39.7205	1	8.034	FALSE	FALSE	FALSE	TRUE	FALSE	FALSE	FALSE	FALSE	TRUE	1	0.997905	3.56628	-1.52092	0.940258	NA	NA	NA	NA	NA	NA	NA	NA	NA	NA	NA	NA	NA	NA	NA	NA	NA	NA	NA	NA	NA	NA	NA	NA	NA	NA	NA	NA	NA	NA
550a0dd0ad7a738b4daf6e31f104910b	44.4055	1	6.95225	FALSE	FALSE	FALSE	FALSE	FALSE	FALSE	FALSE	FALSE	FALSE	0	0.993238	3.66455	-1.34834	1.04466	NA	NA	NA	NA	NA	NA	NA	NA	NA	NA	NA	NA	NA	NA	NA	NA	NA	NA	NA	NA	NA	NA	NA	NA	NA	NA	NA	NA	NA	NA
d6e953d0298c70f15cc9d31bf995e8cf	11.4329	1	5.9425	TRUE	TRUE	TRUE	TRUE	FALSE	FALSE	FALSE	FALSE	TRUE	3	0.951995	0.315541	0.344411	-0.77354	-0.0149781	1.89499	-1.03432	0.903686	-0.154903	-0.0996667	-0.965421	-0.414216	-0.648567	1.80432	-0.314074	NA	NA	NA	NA	NA	NA	NA	NA	NA	NA	NA	NA	NA	NA	NA	NA	NA	NA	NA
2e7d1e6fb2e32b1a3e99795188cb2b50	45.1973	0	6.091	FALSE	FALSE	FALSE	FALSE	FALSE	FALSE	FALSE	FALSE	FALSE	0	0.968072	1.04309	0.747843	0.582785	NA	NA	NA	NA	NA	NA	NA	NA	NA	NA	NA	NA	NA	NA	NA	NA	NA	NA	NA	NA	NA	NA	NA	NA	NA	NA	NA	NA	NA	NA
f62878513711fafe5aa8d39a3afa8acd	6.96438	1	6.81788	FALSE	FALSE	FALSE	FALSE	FALSE	FALSE	FALSE	FALSE	FALSE	0	0.961443	-0.207762	-0.284681	-1.02839	NA	NA	NA	NA	NA	NA	NA	NA	NA	NA	NA	NA	NA	NA	NA	NA	NA	NA	NA	NA	NA	NA	NA	NA	NA	NA	NA	NA	NA	NA
3e88ca32aca0acf290a91a62d3f1dde0	39.0822	0	7.113	FALSE	FALSE	FALSE	FALSE	FALSE	FALSE	FALSE	FALSE	FALSE	0	1.05201	-1.18892	-3.16829	-0.749573	NA	NA	NA	NA	NA	NA	NA	NA	NA	NA	NA	NA	NA	NA	NA	NA	NA	NA	NA	NA	NA	NA	NA	NA	NA	NA	NA	NA	NA	NA
704fd0251db8d10f4d2f19cb07fdfa46	4.90685	0	4.34475	FALSE	FALSE	FALSE	FALSE	FALSE	FALSE	FALSE	FALSE	FALSE	0	0.916972	2.45994	2.0949	1.32272	NA	NA	NA	NA	NA	NA	NA	NA	NA	NA	NA	NA	NA	NA	NA	NA	NA	NA	NA	NA	NA	NA	NA	NA	NA	NA	NA	NA	NA	NA
46ac53653878b6fec790fa22a8b59422	11.6685	0	5.91	TRUE	FALSE	TRUE	FALSE	FALSE	TRUE	FALSE	FALSE	TRUE	3	1.00477	0.815472	-1.77072	0.173267	NA	NA	NA	NA	NA	NA	NA	NA	NA	NA	NA	1.1381	-0.651921	5.73025	-7.9461	-6.69529	2	2	2	1	2	2	2	3	2	2	1	2	2	1
3952d884f6bb55828a80cff7e5fd1fa5	54.7233	0	NA	FALSE	FALSE	FALSE	FALSE	FALSE	FALSE	FALSE	FALSE	FALSE	0	NA	3.41831	NA	2.12765	NA	NA	NA	NA	NA	NA	NA	NA	NA	NA	NA	NA	NA	NA	NA	NA	NA	NA	NA	NA	NA	NA	NA	NA	NA	NA	NA	NA	NA	NA
d0cab44008c2d72972b8a771d9361ff0	16.6575	1	7.416	TRUE	TRUE	TRUE	TRUE	TRUE	FALSE	FALSE	TRUE	TRUE	3	0.927674	3.5356	1.67038	1.53767	0.833956	1.74147	-1.20991	0.559016	-0.593913	-0.134835	0.145365	-1.17597	0.793819	1.96861	-0.12503	-4.00601	-2.83108	-3.82554	-5.79838	-4.2466	2	3	3	3	1	3	2	2	2	2	2	2	3	2
6180105e891c269ce15adf2071cd4d9e	13.3726	1	6.2625	TRUE	TRUE	FALSE	FALSE	FALSE	FALSE	FALSE	FALSE	TRUE	2	0.968546	1.21398	-0.250979	-0.142563	-2.15691	0.365689	1.73386	0.588865	0.555769	-0.138183	0.540768	1.16311	0.467587	-0.680672	-1.63602	-4.94026	-2.19819	10.0265	5.64553	-0.414618	2	3	2	1	2	2	2	2	2	2	2	3	2	2
658083bd943b3cf7247af547d25d0cca	5.56712	1	6.10038	FALSE	FALSE	FALSE	FALSE	FALSE	FALSE	FALSE	FALSE	FALSE	0	0.908821	-1.00654	1.60921	-1.62346	NA	NA	NA	NA	NA	NA	NA	NA	NA	NA	NA	NA	NA	NA	NA	NA	NA	NA	NA	NA	NA	NA	NA	NA	NA	NA	NA	NA	NA	NA
896fc0916d783d8dcbcd3bf94423ecc6	9.95616	0	7.13156	FALSE	FALSE	FALSE	FALSE	FALSE	FALSE	FALSE	FALSE	FALSE	0	0.960411	1.7856	0.253665	0.921731	NA	NA	NA	NA	NA	NA	NA	NA	NA	NA	NA	NA	NA	NA	NA	NA	NA	NA	NA	NA	NA	NA	NA	NA	NA	NA	NA	NA	NA	NA
9dcc9e41f58d9c0396fae41606ad1d98	5.67397	1	4.99888	FALSE	TRUE	TRUE	TRUE	TRUE	FALSE	FALSE	FALSE	TRUE	3	0.987073	3.11625	-1.31608	1.68772	0.967228	0.868168	-0.707327	0.27324	0.272648	-0.689307	0.464043	1.76053	-0.228584	-0.724232	-0.336262	3.29167	-3.66549	11.25	-1.69883	6.66299	3	3	1	2	3	2	2	3	3	2	3	3	2	2
02a35ae55faa43d5f8e32bd11643bd25	41.6411	1	7.781	FALSE	FALSE	FALSE	FALSE	FALSE	FALSE	FALSE	FALSE	FALSE	0	0.954557	4.11255	0.260164	1.53176	NA	NA	NA	NA	NA	NA	NA	NA	NA	NA	NA	NA	NA	NA	NA	NA	NA	NA	NA	NA	NA	NA	NA	NA	NA	NA	NA	NA	NA	NA
df7c8782de42bf4313f05ef48bb56a59	56.2932	0	6.95827	FALSE	FALSE	FALSE	FALSE	FALSE	FALSE	FALSE	FALSE	FALSE	0	0.992305	0.40838	-0.127252	0.0991832	NA	NA	NA	NA	NA	NA	NA	NA	NA	NA	NA	NA	NA	NA	NA	NA	NA	NA	NA	NA	NA	NA	NA	NA	NA	NA	NA	NA	NA	NA
c7eb1ed635952beacabee07f13ec1970	45.6247	0	7.00675	TRUE	FALSE	FALSE	FALSE	FALSE	TRUE	FALSE	FALSE	TRUE	2	0.972674	0.335601	0.556869	0.139068	NA	NA	NA	NA	NA	NA	NA	NA	NA	NA	NA	NA	NA	NA	NA	NA	NA	NA	NA	NA	NA	NA	NA	NA	NA	NA	NA	NA	NA	NA
99880ef9cc50c2781ae96a0374b1fdce	19.8438	1	7.564	TRUE	TRUE	FALSE	FALSE	FALSE	FALSE	TRUE	FALSE	TRUE	3	0.98974	3.25838	-1.08797	1.19234	NA	NA	NA	NA	NA	NA	NA	NA	NA	NA	NA	-7.60847	-1.7299	8.14124	0.533946	-1.70516	2	3	1	2	2	2	2	2	2	2	2	2	2	2
af4b5e3ef2dcac6c70a9d0740ee1e1cc	38.737	0	NA	FALSE	FALSE	FALSE	FALSE	FALSE	FALSE	FALSE	TRUE	FALSE	1	NA	2.88513	NA	1.71695	NA	NA	NA	NA	NA	NA	NA	NA	NA	NA	NA	NA	NA	NA	NA	NA	NA	NA	NA	NA	NA	NA	NA	NA	NA	NA	NA	NA	NA	NA
a25ff8f27ba9c051d4f250509c85594c	55.7863	0	6.4725	FALSE	FALSE	FALSE	FALSE	FALSE	FALSE	FALSE	FALSE	FALSE	0	1.01504	0.40022	-1.00657	0.09824	NA	NA	NA	NA	NA	NA	NA	NA	NA	NA	NA	NA	NA	NA	NA	NA	NA	NA	NA	NA	NA	NA	NA	NA	NA	NA	NA	NA	NA	NA
acbd9aded3605e3a4e5ddfb9ec199a1f	9.12055	1	6.0635	FALSE	TRUE	FALSE	TRUE	FALSE	FALSE	FALSE	FALSE	TRUE	2	0.951054	2.07707	0.245353	0.710429	-0.168421	0.314112	-1.15409	0.649904	2.14878	-0.450129	1.73156	-0.848149	0.106354	-0.754906	0.271193	-7.67587	-4.44873	-9.07158	-0.421055	-2.53923	2	2	2	2	1	2	2	2	2	2	2	1	2	2
98b8037b81498624c6abbaabc7bea729	2.16164	1	4.86121	FALSE	FALSE	FALSE	FALSE	FALSE	FALSE	FALSE	FALSE	FALSE	0	0.926544	-0.841018	0.696527	-1.39022	NA	NA	NA	NA	NA	NA	NA	NA	NA	NA	NA	NA	NA	NA	NA	NA	NA	NA	NA	NA	NA	NA	NA	NA	NA	NA	NA	NA	NA	NA
5ca2693670cc08f37c9a07e770b6acb7	6.96986	1	5.14325	FALSE	TRUE	TRUE	TRUE	FALSE	FALSE	FALSE	FALSE	TRUE	3	0.992413	0.230795	-1.4725	-0.677793	0.603264	0.719509	1.4173	1.05711	-0.886292	0.58228	0.626652	0.274653	-0.841776	0.472795	1.02602	-8.58774	3.87121	6.75563	3.91741	-4.26113	2	2	2	2	2	2	2	2	2	2	3	3	2	1
0a589a39b1fb8439b41b9fca405d28a2	5.54247	1	NA	FALSE	FALSE	FALSE	FALSE	FALSE	FALSE	FALSE	FALSE	FALSE	0	NA	2.59975	NA	1.2781	NA	NA	NA	NA	NA	NA	NA	NA	NA	NA	NA	NA	NA	NA	NA	NA	NA	NA	NA	NA	NA	NA	NA	NA	NA	NA	NA	NA	NA	NA
d01fd65b9f1464cee82bfba8912854d0	18.5342	0	6.68975	FALSE	FALSE	FALSE	FALSE	FALSE	FALSE	FALSE	FALSE	FALSE	0	0.998132	-1.88628	-1.22607	-1.6258	NA	NA	NA	NA	NA	NA	NA	NA	NA	NA	NA	-0.295167	7.72975	2.81526	4.7874	3.28002	2	2	1	3	3	1	2	1	2	2	3	3	1	1
ac54d61a38bea9ca3c27124fb1705635	38.1507	1	7.332	FALSE	FALSE	FALSE	FALSE	FALSE	FALSE	FALSE	FALSE	FALSE	0	0.983168	1.89266	-0.892603	-0.762082	NA	NA	NA	NA	NA	NA	NA	NA	NA	NA	NA	NA	NA	NA	NA	NA	NA	NA	NA	NA	NA	NA	NA	NA	NA	NA	NA	NA	NA	NA
abd41d69089e432a3b414bc56b0c9207	29.937	0	7.416	FALSE	FALSE	FALSE	FALSE	FALSE	FALSE	FALSE	FALSE	FALSE	0	1.00416	1.82221	-1.21973	1.18908	NA	NA	NA	NA	NA	NA	NA	NA	NA	NA	NA	NA	NA	NA	NA	NA	NA	NA	NA	NA	NA	NA	NA	NA	NA	NA	NA	NA	NA	NA
e99689473535619c15a2a69333d0e26d	6.91507	1	6.17872	FALSE	FALSE	FALSE	FALSE	FALSE	FALSE	FALSE	FALSE	FALSE	0	0.982497	-1.77929	-1.09435	-2.28398	NA	NA	NA	NA	NA	NA	NA	NA	NA	NA	NA	NA	NA	NA	NA	NA	NA	NA	NA	NA	NA	NA	NA	NA	NA	NA	NA	NA	NA	NA
d35a86848c396670dc316ebff00217a0	8.96986	0	6.44075	TRUE	TRUE	TRUE	TRUE	FALSE	FALSE	FALSE	FALSE	TRUE	3	0.959074	-0.0744554	0.278379	-0.71439	0.0258681	-0.692076	1.74205	-1.0664	-0.922288	1.49256	0.764275	-1.6023	-1.46298	0.727105	0.816919	NA	NA	NA	NA	NA	NA	NA	NA	NA	NA	NA	NA	NA	NA	NA	NA	NA	NA	NA
a530c42c601e59816849f697cf12733e	3.87945	0	5.5672	FALSE	FALSE	FALSE	FALSE	FALSE	FALSE	FALSE	FALSE	FALSE	0	0.983187	3.20027	-1.05346	1.96074	NA	NA	NA	NA	NA	NA	NA	NA	NA	NA	NA	NA	NA	NA	NA	NA	NA	NA	NA	NA	NA	NA	NA	NA	NA	NA	NA	NA	NA	NA
577c6ff4ba9dd87a4b6f2a08fb3ff63a	11.1397	1	5.81	FALSE	TRUE	FALSE	FALSE	FALSE	FALSE	FALSE	FALSE	TRUE	1	0.970987	3.67607	-0.452944	1.8892	0.000119216	0.581769	-0.743592	0.340115	-0.692417	0.847922	1.52117	-0.487833	0.0436274	-0.655373	-0.283376	NA	NA	NA	NA	NA	NA	NA	NA	NA	NA	NA	NA	NA	NA	NA	NA	NA	NA	NA
baf12f2125af04068ad9ccbb8c68fde7	44.811	0	6.54	FALSE	FALSE	FALSE	FALSE	FALSE	FALSE	FALSE	FALSE	FALSE	0	0.965112	-1.60259	0.871016	-1.06115	NA	NA	NA	NA	NA	NA	NA	NA	NA	NA	NA	NA	NA	NA	NA	NA	NA	NA	NA	NA	NA	NA	NA	NA	NA	NA	NA	NA	NA	NA
7f0a5b9d39a5234f9e69d7db27f1f481	54.7507	0	7.78975	FALSE	FALSE	FALSE	FALSE	FALSE	FALSE	FALSE	FALSE	FALSE	0	1.01214	-0.848405	-0.912122	-0.728263	NA	NA	NA	NA	NA	NA	NA	NA	NA	NA	NA	NA	NA	NA	NA	NA	NA	NA	NA	NA	NA	NA	NA	NA	NA	NA	NA	NA	NA	NA
bb403c41ced717264d96f99a20cd6133	8.03836	0	6.76013	FALSE	FALSE	FALSE	FALSE	FALSE	FALSE	FALSE	FALSE	FALSE	0	0.985106	0.604913	-0.978733	-0.17882	NA	NA	NA	NA	NA	NA	NA	NA	NA	NA	NA	NA	NA	NA	NA	NA	NA	NA	NA	NA	NA	NA	NA	NA	NA	NA	NA	NA	NA	NA
3a67373e2e328aa9f49140cd664ec176	47.1534	1	8.103	FALSE	FALSE	FALSE	FALSE	FALSE	FALSE	FALSE	FALSE	FALSE	0	0.969974	3.76901	-0.382943	1.17603	NA	NA	NA	NA	NA	NA	NA	NA	NA	NA	NA	NA	NA	NA	NA	NA	NA	NA	NA	NA	NA	NA	NA	NA	NA	NA	NA	NA	NA	NA
aac2025b66f79f19a464415a0a7be30f	38.6274	0	6.65175	FALSE	FALSE	FALSE	FALSE	FALSE	FALSE	FALSE	FALSE	FALSE	0	0.933137	4.06823	2.27902	2.43248	NA	NA	NA	NA	NA	NA	NA	NA	NA	NA	NA	NA	NA	NA	NA	NA	NA	NA	NA	NA	NA	NA	NA	NA	NA	NA	NA	NA	NA	NA
49fb867992ca764c2a7154f4a144f62c	7.49315	1	NA	TRUE	TRUE	FALSE	TRUE	FALSE	FALSE	FALSE	FALSE	TRUE	3	NA	3.56396	NA	1.96431	0.214337	-0.620436	-0.622151	1.40215	-0.633056	0.555592	-0.0331221	-0.207299	0.279749	0.0711022	-1.27399	6.8701	-0.164547	5.8947	0.806728	1.07278	3	2	2	2	2	2	3	3	2	2	1	3	2	3
b20cc72c09c1df9ff09cecf1f72be011	26.8575	1	5.6179	TRUE	FALSE	FALSE	TRUE	FALSE	FALSE	FALSE	FALSE	TRUE	2	0.969141	1.70525	-0.220359	-0.395141	1.02824	-0.965635	-0.531589	-0.596361	0.0512257	-1.01207	1.02955	-0.246144	0.554744	-0.0809516	-0.725	NA	NA	NA	NA	NA	NA	NA	NA	NA	NA	NA	NA	NA	NA	NA	NA	NA	NA	NA
ec76d0c42aecf7db2e18ff0a20461a76	38.3452	0	7.105	FALSE	FALSE	FALSE	FALSE	FALSE	FALSE	FALSE	FALSE	FALSE	0	1.03931	2.31278	-2.62926	1.37312	NA	NA	NA	NA	NA	NA	NA	NA	NA	NA	NA	NA	NA	NA	NA	NA	NA	NA	NA	NA	NA	NA	NA	NA	NA	NA	NA	NA	NA	NA
e964d3c4479b5d5a60fcb4f19872090d	6.60548	0	6.40776	FALSE	FALSE	FALSE	FALSE	FALSE	FALSE	FALSE	FALSE	FALSE	0	0.954714	-0.196113	0.390826	-0.969986	NA	NA	NA	NA	NA	NA	NA	NA	NA	NA	NA	NA	NA	NA	NA	NA	NA	NA	NA	NA	NA	NA	NA	NA	NA	NA	NA	NA	NA	NA
fa96dea382d832a15bb0095721518104	15.5205	0	4.60495	TRUE	TRUE	TRUE	TRUE	FALSE	FALSE	FALSE	TRUE	TRUE	3	0.987135	-0.623093	-0.803646	-0.814698	0.807658	0.920436	-1.03006	0.307164	-0.140797	-0.315134	0.732354	0.700246	-0.332475	1.7124	0.00620259	-10.0686	-2.0093	6.43914	-5.90095	1.10685	3	2	1	2	1	2	2	3	2	1	2	2	2	2
cb6cf065f5db98bcc1e30ec0c02ff3ba	29.7233	1	7.7455	FALSE	FALSE	FALSE	FALSE	FALSE	FALSE	TRUE	FALSE	FALSE	1	1.01355	3.13945	-2.18797	0.710581	NA	NA	NA	NA	NA	NA	NA	NA	NA	NA	NA	NA	NA	NA	NA	NA	NA	NA	NA	NA	NA	NA	NA	NA	NA	NA	NA	NA	NA	NA
a5a1e4a4534f1a9d271612cf7542076e	5.38904	0	5.67426	FALSE	FALSE	FALSE	FALSE	FALSE	FALSE	FALSE	FALSE	FALSE	0	1.01924	2.23181	-2.68295	1.13616	NA	NA	NA	NA	NA	NA	NA	NA	NA	NA	NA	NA	NA	NA	NA	NA	NA	NA	NA	NA	NA	NA	NA	NA	NA	NA	NA	NA	NA	NA
8c7a8840eef1215982b4305a9cafaba4	19.2137	1	7.5925	TRUE	TRUE	TRUE	FALSE	FALSE	FALSE	FALSE	FALSE	TRUE	3	0.96226	3.9703	0.154858	1.77797	0.603569	0.853072	-1.50945	2.02157	1.68064	-1.22226	0.190199	2.01136	0.316147	2.22399	1.23877	-13.043	-1.65032	0.641134	-6.30587	0.457409	2	2	2	1	1	2	2	2	2	2	2	1	2	2
a499383426309c2bd5a518d828fe828c	48.1671	0	6.272	FALSE	FALSE	FALSE	FALSE	FALSE	FALSE	FALSE	FALSE	FALSE	0	0.998975	0.517095	-0.499468	0.236627	NA	NA	NA	NA	NA	NA	NA	NA	NA	NA	NA	15.6048	-1.60208	-11.6528	2.2937	-6.40708	1	1	2	1	2	3	3	1	1	2	2	1	3	3
391604f7b0d3e8afedc6b99b02fe9e01	48.0301	1	6.33075	FALSE	FALSE	TRUE	TRUE	FALSE	FALSE	FALSE	FALSE	TRUE	2	0.93803	3.54416	0.910674	0.914643	NA	NA	NA	NA	NA	NA	NA	NA	NA	NA	NA	7.40426	12.9149	-0.480958	-2.13064	-2.30142	1	1	2	2	2	1	1	1	1	2	2	2	2	1
8add4f94ea8fe1b9cc950bacd4d75f84	10.8986	0	NA	FALSE	FALSE	FALSE	FALSE	FALSE	FALSE	FALSE	FALSE	FALSE	0	NA	-0.0638034	NA	-0.59692	NA	NA	NA	NA	NA	NA	NA	NA	NA	NA	NA	NA	NA	NA	NA	NA	NA	NA	NA	NA	NA	NA	NA	NA	NA	NA	NA	NA	NA	NA
6768ed7ec71ff4f43dbda1b34107cb3a	5.46027	1	4.44975	FALSE	TRUE	TRUE	TRUE	FALSE	FALSE	FALSE	FALSE	TRUE	3	0.935663	-0.00752416	0.596788	-0.816298	0.877906	-0.29769	-0.506803	0.689019	-0.60034	0.724454	-0.594092	0.040038	-0.446099	-0.0773241	-1.30358	-4.92166	10.6089	-2.19562	-6.2997	-1.97952	1	1	1	2	2	1	2	2	1	1	2	2	1	2
02abf2ac6805596d30cf5ce0a0090728	47.5205	1	7.51425	TRUE	FALSE	FALSE	TRUE	FALSE	FALSE	FALSE	FALSE	TRUE	2	0.920169	3.58509	1.63591	0.961467	NA	NA	NA	NA	NA	NA	NA	NA	NA	NA	NA	-5.57365	4.03071	3.54504	5.1194	0.956944	2	2	2	2	2	2	2	2	2	1	3	2	2	2
184d1129de46b4bab3e00f9873e8ca3b	10.4027	0	6.71575	TRUE	TRUE	TRUE	TRUE	FALSE	FALSE	FALSE	FALSE	TRUE	3	0.955093	0.85947	0.520855	0.155377	0.691951	-0.534431	2.02543	-1.05023	-0.824733	0.908268	-0.200486	2.18814	0.853367	-0.505883	-1.24218	5.91278	0.525483	7.13006	-7.80942	6.03378	3	2	2	2	3	2	1	3	2	3	2	1	1	1
579e06f27e635d9158c0cec569dddd7d	4.16986	1	4.97065	FALSE	FALSE	FALSE	FALSE	FALSE	FALSE	FALSE	FALSE	FALSE	0	0.932191	0.866657	0.63237	-0.0651306	NA	NA	NA	NA	NA	NA	NA	NA	NA	NA	NA	NA	NA	NA	NA	NA	NA	NA	NA	NA	NA	NA	NA	NA	NA	NA	NA	NA	NA	NA
ede945700f92be828b56a71399b2808f	36.4904	0	NA	FALSE	TRUE	TRUE	FALSE	TRUE	FALSE	FALSE	TRUE	TRUE	3	NA	-1.30943	NA	-0.803045	NA	NA	NA	NA	NA	NA	NA	NA	NA	NA	NA	NA	NA	NA	NA	NA	NA	NA	NA	NA	NA	NA	NA	NA	NA	NA	NA	NA	NA	NA
8627a7d789e82cc24827985147ca8248	5.30959	1	4.59325	FALSE	TRUE	FALSE	TRUE	FALSE	FALSE	FALSE	FALSE	TRUE	2	0.948734	1.28672	0.0990622	0.230912	-0.434438	0.00535873	-0.851669	0.93399	0.136119	1.32771	-0.793858	-0.896376	-0.00921237	-0.410053	1.57126	1.90977	6.16797	-7.54392	-6.42159	0.874336	1	1	1	2	2	2	2	1	1	1	1	2	2	2
fbb23aba7ced498f69a03820b731370f	5.12329	1	4.51125	TRUE	TRUE	TRUE	TRUE	FALSE	FALSE	FALSE	FALSE	TRUE	3	0.882591	2.56365	2.54407	1.26699	0.777163	1.62418	1.4688	0.93675	-0.520414	0.289182	-1.32604	-0.734727	-0.767786	0.396285	-0.272736	NA	NA	NA	NA	NA	NA	NA	NA	NA	NA	NA	NA	NA	NA	NA	NA	NA	NA	NA
48116d6b3e3840c815505981c9d77f23	12.5616	1	NA	TRUE	TRUE	FALSE	FALSE	FALSE	FALSE	FALSE	FALSE	TRUE	2	NA	0.57262	NA	-0.614456	-1.02646	1.03326	1.55436	0.478425	-0.187869	-0.980514	-0.3465	-0.837777	-0.810935	-0.0469098	1.89216	-5.41161	3.83998	3.91153	0.204691	-3.13376	2	1	3	2	2	2	1	3	1	2	3	2	2	1
00eb385fdce9491af26570d0bf188214	22.1123	1	7.2305	TRUE	TRUE	TRUE	TRUE	FALSE	FALSE	FALSE	FALSE	TRUE	3	0.977854	4.42502	-0.584662	2.06217	NA	NA	NA	NA	NA	NA	NA	NA	NA	NA	NA	NA	NA	NA	NA	NA	NA	NA	NA	NA	NA	NA	NA	NA	NA	NA	NA	NA	NA	NA
95590a416f2fa145647f44a089a132b3	2.73973	1	3.77675	FALSE	FALSE	FALSE	FALSE	FALSE	FALSE	FALSE	FALSE	FALSE	0	0.898561	1.40818	1.72892	0.4259	-1.22382	-0.430896	-0.281851	-0.646869	-0.30948	-0.768608	-0.338012	0.144059	-0.432388	-0.802142	1.05641	-3.36066	-2.40244	4.18462	-0.13377	-4.23295	2	3	3	2	2	2	2	2	3	2	2	2	2	2
eab0ae8d34fec4bd01eadd5e3f5bca20	79.5589	1	3.40383	FALSE	FALSE	FALSE	FALSE	FALSE	FALSE	FALSE	FALSE	FALSE	0	1.00736	3.29461	-1.21241	0.656598	NA	NA	NA	NA	NA	NA	NA	NA	NA	NA	NA	NA	NA	NA	NA	NA	NA	NA	NA	NA	NA	NA	NA	NA	NA	NA	NA	NA	NA	NA
6b2fa240645e9493d77cc7544374e34b	41.4247	0	6.9335	FALSE	FALSE	FALSE	FALSE	FALSE	TRUE	FALSE	FALSE	FALSE	1	0.978811	0.289839	0.235396	0.133941	NA	NA	NA	NA	NA	NA	NA	NA	NA	NA	NA	NA	NA	NA	NA	NA	NA	NA	NA	NA	NA	NA	NA	NA	NA	NA	NA	NA	NA	NA
5ca0d8dde50bcdd0a2bb6603a76b9f8e	53.8247	1	7.4115	FALSE	FALSE	FALSE	FALSE	FALSE	FALSE	FALSE	FALSE	FALSE	0	0.950346	-1.00813	0.426776	NA	NA	NA	NA	NA	NA	NA	NA	NA	NA	NA	NA	NA	NA	NA	NA	NA	NA	NA	NA	NA	NA	NA	NA	NA	NA	NA	NA	NA	NA	NA
a50bef027f9d0efb966bd316352e7049	15.6164	1	7.449	FALSE	TRUE	TRUE	TRUE	FALSE	FALSE	FALSE	FALSE	TRUE	3	0.922243	1.01654	1.86037	-0.390329	0.482992	0.366465	1.05113	-0.0470438	1.39196	0.370252	0.788678	1.86413	0.457385	1.48145	1.25568	NA	NA	NA	NA	NA	NA	NA	NA	NA	NA	NA	NA	NA	NA	NA	NA	NA	NA	NA
2d2b29f5492a259e5a1ad12d7b03dc9b	38.1123	0	NA	FALSE	FALSE	FALSE	FALSE	FALSE	FALSE	FALSE	FALSE	FALSE	0	NA	3.24691	NA	1.93957	NA	NA	NA	NA	NA	NA	NA	NA	NA	NA	NA	NA	NA	NA	NA	NA	NA	NA	NA	NA	NA	NA	NA	NA	NA	NA	NA	NA	NA	NA
e865e508aced9ba539172b1aa036f98f	50.3616	0	NA	FALSE	FALSE	FALSE	FALSE	FALSE	FALSE	FALSE	FALSE	FALSE	0	NA	0.502675	NA	0.211478	NA	NA	NA	NA	NA	NA	NA	NA	NA	NA	NA	-3.28824	-7.69245	-0.347979	-4.01537	2.4822	3	2	2	1	1	3	2	3	2	3	1	2	3	1
9eb7502b808bf92b4f77fdf3b4ee6c0a	4.10685	1	5.97479	FALSE	FALSE	FALSE	FALSE	FALSE	FALSE	FALSE	FALSE	FALSE	0	0.994545	NA	-1.64647	NA	NA	NA	NA	NA	NA	NA	NA	NA	NA	NA	NA	NA	NA	NA	NA	NA	NA	NA	NA	NA	NA	NA	NA	NA	NA	NA	NA	NA	NA	NA
413006636271437c1563fea87ac812f9	3.16986	0	4.89146	FALSE	FALSE	FALSE	FALSE	FALSE	FALSE	FALSE	FALSE	FALSE	0	0.96535	2.23465	-0.244306	1.03912	NA	NA	NA	NA	NA	NA	NA	NA	NA	NA	NA	NA	NA	NA	NA	NA	NA	NA	NA	NA	NA	NA	NA	NA	NA	NA	NA	NA	NA	NA
bed56d2b4d4d8b4a1ed2c9925178bbf2	6.61096	0	4.7335	FALSE	FALSE	TRUE	TRUE	TRUE	FALSE	FALSE	FALSE	TRUE	3	0.939102	2.52529	1.12302	1.44601	0.932575	-0.990549	-0.556133	2.35123	-0.546053	-0.546996	-0.492645	-0.183533	-1.13802	0.19093	-0.940853	-0.446005	4.6711	-5.41517	-6.92873	-4.89139	1	2	2	1	2	2	1	1	2	3	1	2	2	2
cc22bb9f9ba620e8bec961d04c8aa96e	38.0301	1	7.69325	FALSE	FALSE	FALSE	FALSE	FALSE	FALSE	FALSE	FALSE	FALSE	0	0.942226	2.66824	0.819011	0.0340074	NA	NA	NA	NA	NA	NA	NA	NA	NA	NA	NA	NA	NA	NA	NA	NA	NA	NA	NA	NA	NA	NA	NA	NA	NA	NA	NA	NA	NA	NA
1fac3981229fc09f2324f659fbac1a0f	24.7945	1	NA	TRUE	FALSE	TRUE	FALSE	FALSE	FALSE	FALSE	FALSE	TRUE	2	NA	3.88915	NA	1.54508	0.941781	-0.762486	-0.550147	-1.03794	-0.670006	0.61457	0.0476382	0.922214	-0.234901	1.79372	-0.923193	NA	NA	NA	NA	NA	NA	NA	NA	NA	NA	NA	NA	NA	NA	NA	NA	NA	NA	NA
9260140bc6c17430e8d4b9e4dce90df5	64.663	0	6.274	FALSE	FALSE	FALSE	FALSE	FALSE	FALSE	FALSE	FALSE	FALSE	0	0.994774	-1.29803	-0.128996	-1.23757	NA	NA	NA	NA	NA	NA	NA	NA	NA	NA	NA	NA	NA	NA	NA	NA	NA	NA	NA	NA	NA	NA	NA	NA	NA	NA	NA	NA	NA	NA
3aee40f7560db61b5f04733da6819143	70.474	0	NA	FALSE	FALSE	FALSE	FALSE	FALSE	FALSE	FALSE	FALSE	FALSE	0	NA	2.54396	NA	1.63118	NA	NA	NA	NA	NA	NA	NA	NA	NA	NA	NA	NA	NA	NA	NA	NA	NA	NA	NA	NA	NA	NA	NA	NA	NA	NA	NA	NA	NA	NA
afda1c35393547ebd96b19ea6763ed6d	42.463	0	6.65304	FALSE	FALSE	FALSE	FALSE	FALSE	FALSE	FALSE	FALSE	FALSE	0	0.943571	4.05099	1.79851	2.4356	NA	NA	NA	NA	NA	NA	NA	NA	NA	NA	NA	NA	NA	NA	NA	NA	NA	NA	NA	NA	NA	NA	NA	NA	NA	NA	NA	NA	NA	NA
da324f805646bae9b347d16cdf98d8e2	33.2438	1	7.81202	FALSE	TRUE	FALSE	FALSE	FALSE	FALSE	FALSE	TRUE	TRUE	2	0.958616	3.71864	0.196361	1.141	NA	NA	NA	NA	NA	NA	NA	NA	NA	NA	NA	8.87043	-3.02068	13.9358	2.6302	-1.71989	2	3	1	3	3	2	2	3	3	1	3	3	2	2
0c5847a402dd50643a6000193be2af5e	37.5288	0	6.253	FALSE	FALSE	FALSE	FALSE	FALSE	FALSE	FALSE	FALSE	FALSE	0	0.939021	-2.67465	2.00758	-1.63681	NA	NA	NA	NA	NA	NA	NA	NA	NA	NA	NA	NA	NA	NA	NA	NA	NA	NA	NA	NA	NA	NA	NA	NA	NA	NA	NA	NA	NA	NA
a56875cfd2119f5b0a100a713e903e82	12.4466	1	NA	TRUE	TRUE	FALSE	FALSE	FALSE	FALSE	FALSE	FALSE	TRUE	2	NA	1.67932	NA	0.260762	0.0989568	-0.512911	-0.618128	0.583117	-0.749226	1.58155	-0.4778	-0.436889	0.164447	-0.229559	0.310818	-4.22752	-0.367845	-8.31867	-5.84184	3.16916	2	1	2	2	2	2	2	2	2	2	1	1	2	2
6ddc46f9c3dcaa0acfacfaeb519ec603	5.24658	1	4.2085	FALSE	TRUE	TRUE	TRUE	FALSE	FALSE	FALSE	FALSE	TRUE	3	0.950501	-0.771782	0.0293934	-1.42444	-0.796415	-0.279205	-1.04872	0.557361	1.24694	1.37857	-0.464437	-0.606624	2.36798	-0.469134	0.685067	-4.72205	-3.05413	4.15008	-7.21633	3.24996	3	2	2	1	2	2	1	2	3	2	1	2	2	1
cfc44eab20679ef7d21fdc851a22524f	37.4164	0	6.4125	FALSE	FALSE	FALSE	FALSE	FALSE	FALSE	FALSE	FALSE	FALSE	0	0.967511	-0.383049	0.675452	-0.250261	NA	NA	NA	NA	NA	NA	NA	NA	NA	NA	NA	NA	NA	NA	NA	NA	NA	NA	NA	NA	NA	NA	NA	NA	NA	NA	NA	NA	NA	NA
bd28e9ee5f0612ce9baf991eb9c06b65	32.5205	1	7.416	FALSE	FALSE	FALSE	FALSE	FALSE	FALSE	FALSE	FALSE	FALSE	0	0.960757	3.18258	0.111915	0.660828	NA	NA	NA	NA	NA	NA	NA	NA	NA	NA	NA	NA	NA	NA	NA	NA	NA	NA	NA	NA	NA	NA	NA	NA	NA	NA	NA	NA	NA	NA
d57be12a2288ca2d42bf0cd396bb647f	44.8438	0	5.9715	FALSE	FALSE	FALSE	FALSE	FALSE	FALSE	FALSE	FALSE	FALSE	0	0.940448	-1.36834	1.91925	-0.915884	NA	NA	NA	NA	NA	NA	NA	NA	NA	NA	NA	NA	NA	NA	NA	NA	NA	NA	NA	NA	NA	NA	NA	NA	NA	NA	NA	NA	NA	NA
794b09d7b8d3c001a74d7215b9e42403	21.3534	1	7.79525	TRUE	TRUE	TRUE	FALSE	FALSE	FALSE	FALSE	FALSE	TRUE	3	0.965927	2.98426	-0.0374207	0.916157	NA	NA	NA	NA	NA	NA	NA	NA	NA	NA	NA	-11.2688	-3.87171	4.16168	2.73781	-4.48669	2	2	3	2	2	2	2	2	2	2	2	2	2	2
9485a03c7a74b2ded92a5dfb4df9c686	36.537	1	NA	FALSE	FALSE	FALSE	FALSE	FALSE	FALSE	FALSE	FALSE	FALSE	0	NA	3.54693	NA	0.944132	NA	NA	NA	NA	NA	NA	NA	NA	NA	NA	NA	NA	NA	NA	NA	NA	NA	NA	NA	NA	NA	NA	NA	NA	NA	NA	NA	NA	NA	NA
984b464e70102981c35229833741df7e	11.3397	1	7.72646	FALSE	FALSE	FALSE	FALSE	FALSE	FALSE	FALSE	FALSE	FALSE	0	1.03886	3.00978	-3.24311	1.35483	NA	NA	NA	NA	NA	NA	NA	NA	NA	NA	NA	NA	NA	NA	NA	NA	NA	NA	NA	NA	NA	NA	NA	NA	NA	NA	NA	NA	NA	NA
8eb3c3040c549bcc4382b6869bc791aa	32.1397	0	6.84175	FALSE	FALSE	FALSE	FALSE	FALSE	FALSE	FALSE	FALSE	FALSE	0	1.01258	0.641695	-1.60818	0.421987	NA	NA	NA	NA	NA	NA	NA	NA	NA	NA	NA	-4.30845	-5.87022	-6.485	0.240857	-2.5326	1	2	2	2	2	2	2	1	2	1	2	1	3	2
43fedc6f1596d59b2ec82c803775bf65	7.83014	0	NA	FALSE	FALSE	FALSE	FALSE	FALSE	FALSE	FALSE	FALSE	FALSE	0	NA	-0.629428	NA	-1.26824	NA	NA	NA	NA	NA	NA	NA	NA	NA	NA	NA	NA	NA	NA	NA	NA	NA	NA	NA	NA	NA	NA	NA	NA	NA	NA	NA	NA	NA	NA
40716e81c091b02096dce40907a52029	40.8247	1	7.193	FALSE	FALSE	FALSE	FALSE	FALSE	FALSE	FALSE	FALSE	FALSE	0	1.02532	2.33313	-2.66812	-0.393397	NA	NA	NA	NA	NA	NA	NA	NA	NA	NA	NA	NA	NA	NA	NA	NA	NA	NA	NA	NA	NA	NA	NA	NA	NA	NA	NA	NA	NA	NA
6d43b8476cb563c45c5d87cfe63f8017	3.65753	1	5.26328	FALSE	FALSE	FALSE	FALSE	FALSE	FALSE	FALSE	FALSE	FALSE	0	0.878182	1.97978	2.5492	0.855901	NA	NA	NA	NA	NA	NA	NA	NA	NA	NA	NA	NA	NA	NA	NA	NA	NA	NA	NA	NA	NA	NA	NA	NA	NA	NA	NA	NA	NA	NA
edecfde4d0fe237886597ca7f5f96ac6	2.53699	1	3.951	FALSE	TRUE	FALSE	FALSE	FALSE	FALSE	FALSE	FALSE	TRUE	1	0.958427	2.14206	-0.410242	1.02978	1.02455	-0.0750949	-0.435044	0.257193	-0.459714	-0.618867	-0.301288	0.202805	0.778771	-1.41249	-0.707064	-6.99421	-7.1404	1.83684	-5.22098	3.4383	3	2	2	1	1	3	2	3	2	2	2	1	3	2
315004d21f68f3706c6952807a579c9f	6.66575	0	6.27859	FALSE	FALSE	FALSE	FALSE	FALSE	FALSE	FALSE	FALSE	FALSE	0	0.956871	-0.364347	0.292042	-1.11516	NA	NA	NA	NA	NA	NA	NA	NA	NA	NA	NA	NA	NA	NA	NA	NA	NA	NA	NA	NA	NA	NA	NA	NA	NA	NA	NA	NA	NA	NA
563e6145813d81d0bbe3a8b91d3ee2c0	13.6082	0	NA	TRUE	TRUE	FALSE	FALSE	FALSE	FALSE	FALSE	TRUE	TRUE	3	NA	2.74933	NA	1.81417	-0.237961	1.59187	1.08065	-1.42054	1.92011	-0.96297	1.41743	-0.0911152	0.0501365	1.52334	-0.0852031	2.14483	-1.07315	-3.82667	3.57886	-7.82993	1	2	2	3	2	3	2	1	2	2	3	2	3	2
d7241cea9b8957324c71357355df9a1e	17.926	1	6.888	TRUE	TRUE	FALSE	FALSE	FALSE	TRUE	FALSE	FALSE	TRUE	3	0.924027	-0.440653	1.8735	-1.63532	NA	NA	NA	NA	NA	NA	NA	NA	NA	NA	NA	NA	NA	NA	NA	NA	NA	NA	NA	NA	NA	NA	NA	NA	NA	NA	NA	NA	NA	NA
a1c57e6f6acea63243247c532045d4ff	6.1863	1	5.05	FALSE	TRUE	TRUE	TRUE	FALSE	FALSE	FALSE	FALSE	TRUE	3	0.919977	0.755588	1.24218	-0.229021	-0.258018	-0.728522	-1.0958	1.34501	2.27956	-0.606559	1.13341	0.524773	-0.352464	0.0767274	0.509325	21.6182	-15.5241	-0.741693	-1.09426	-1.46586	3	3	2	2	2	3	3	3	3	1	2	2	2	3
0f1f687316a06567c097867e9977d7f2	37.1397	0	6.59825	FALSE	FALSE	FALSE	FALSE	FALSE	FALSE	FALSE	FALSE	FALSE	0	1.01808	1.32858	-1.70175	0.786794	NA	NA	NA	NA	NA	NA	NA	NA	NA	NA	NA	NA	NA	NA	NA	NA	NA	NA	NA	NA	NA	NA	NA	NA	NA	NA	NA	NA	NA	NA
7f511dd715970bd9995a281ce6bff60f	19.7671	1	7.51068	FALSE	TRUE	FALSE	FALSE	FALSE	FALSE	FALSE	FALSE	TRUE	1	0.986852	2.21824	-0.957124	0.367024	0.776391	-0.798067	1.92193	-1.33656	-0.836727	1.16918	-0.814719	0.296116	-0.271878	0.231977	0.719654	1.23456	-11.5221	0.266809	2.77574	6.19055	3	3	2	3	3	3	2	3	2	2	2	2	3	2
7c41e8616c3963f617589f1782e1fa6d	8.49589	1	5.2285	TRUE	TRUE	FALSE	TRUE	FALSE	FALSE	FALSE	FALSE	TRUE	3	1.01583	3.01475	-2.34374	1.4819	-0.0671681	1.87239	-0.870296	-0.283289	0.982769	0.0548764	-0.55775	1.51606	-1.8407	0.610992	-0.174904	14.279	6.19124	11.6071	3.71766	-2.84936	1	2	3	3	1	1	1	1	2	2	3	2	1	1
caf535ab7cc58ae83fc177ef9ba84626	3.82466	1	4.2645	FALSE	TRUE	TRUE	TRUE	FALSE	FALSE	FALSE	FALSE	TRUE	3	NA	NA	NA	NA	NA	NA	NA	NA	NA	NA	NA	NA	NA	NA	NA	NA	NA	NA	NA	NA	NA	NA	NA	NA	NA	NA	NA	NA	NA	NA	NA	NA	NA	NA
4ec8b216c3b784e2003c7423cad1c1f6	7.06849	0	7.12899	FALSE	FALSE	FALSE	FALSE	FALSE	FALSE	FALSE	FALSE	FALSE	0	0.961115	1.84495	0.108816	0.861724	NA	NA	NA	NA	NA	NA	NA	NA	NA	NA	NA	NA	NA	NA	NA	NA	NA	NA	NA	NA	NA	NA	NA	NA	NA	NA	NA	NA	NA	NA
3328903a021063030d7c055d3eac8274	17.2274	0	7.27463	TRUE	TRUE	FALSE	TRUE	FALSE	FALSE	FALSE	FALSE	TRUE	3	0.967129	3.52557	0.213762	2.45801	-1.85385	0.772724	1.6343	0.819925	-0.968932	-1.05294	-1.21265	-1.10637	1.26194	1.34205	-0.714276	19.2637	-5.46186	-13.2951	2.94235	-1.68676	2	1	2	2	2	3	3	2	1	2	1	2	3	3
23e572998315c483c8ac0f6fd97b867c	24.9726	1	7.171	FALSE	TRUE	FALSE	FALSE	FALSE	FALSE	FALSE	FALSE	TRUE	1	0.917386	2.92881	2.09949	0.729178	NA	NA	NA	NA	NA	NA	NA	NA	NA	NA	NA	-0.924606	7.47814	-6.63169	-0.26714	3.80376	2	1	2	2	1	3	2	2	1	2	2	2	2	2
5a295505f268f3edb87dcdf576f4136b	12.9781	0	6.22825	TRUE	FALSE	FALSE	TRUE	FALSE	FALSE	FALSE	FALSE	TRUE	2	0.965427	-2.05204	0.132836	-2.11227	-0.467816	-0.416981	-0.402125	-0.907731	0.00184986	-0.397706	-0.582464	-0.449384	-0.750246	0.45277	-0.361743	NA	NA	NA	NA	NA	NA	NA	NA	NA	NA	NA	NA	NA	NA	NA	NA	NA	NA	NA
b08cc90fa9615daa816712049a581019	13.3288	1	7.4065	TRUE	TRUE	TRUE	TRUE	FALSE	FALSE	FALSE	FALSE	TRUE	3	0.935106	3.35509	1.16691	1.54127	0.921278	0.342867	-0.57949	-0.434525	-0.839318	0.317693	0.668465	0.673463	1.21453	-0.814307	-0.151334	7.76395	4.89225	-7.8528	8.26827	-4.87262	1	2	2	3	3	2	3	1	1	3	2	3	2	3
2d64db5e887764cd05bec0c2613c2667	48.0603	0	6.8725	FALSE	FALSE	FALSE	FALSE	FALSE	FALSE	FALSE	FALSE	FALSE	0	0.979832	-1.77465	0.282076	-1.21731	NA	NA	NA	NA	NA	NA	NA	NA	NA	NA	NA	NA	NA	NA	NA	NA	NA	NA	NA	NA	NA	NA	NA	NA	NA	NA	NA	NA	NA	NA
d1bd5e9918198aded97e28866833250d	50.3178	1	7.999	FALSE	FALSE	FALSE	FALSE	FALSE	FALSE	FALSE	FALSE	FALSE	0	0.937742	3.74594	0.914862	1.16382	NA	NA	NA	NA	NA	NA	NA	NA	NA	NA	NA	NA	NA	NA	NA	NA	NA	NA	NA	NA	NA	NA	NA	NA	NA	NA	NA	NA	NA	NA
825b1d3ee4343102f42ff169e99701fb	59.7068	0	7.45625	FALSE	FALSE	FALSE	FALSE	FALSE	FALSE	FALSE	FALSE	FALSE	0	1.06747	-2.07362	-2.9047	-1.6723	NA	NA	NA	NA	NA	NA	NA	NA	NA	NA	NA	NA	NA	NA	NA	NA	NA	NA	NA	NA	NA	NA	NA	NA	NA	NA	NA	NA	NA	NA
16a061245d593cf23eab7bad8031916f	11.5589	1	6.27725	TRUE	TRUE	FALSE	TRUE	FALSE	FALSE	FALSE	TRUE	TRUE	3	0.899036	2.19395	2.54267	0.702366	-0.432449	0.321078	-0.594766	-0.131226	-0.67175	0.0237079	0.198857	-0.287259	0.509939	-0.409079	0.51808	-14.3556	4.06225	4.22655	2.30029	-1.568	2	2	2	2	3	2	2	2	2	2	2	2	2	1
ff9569a6721c9f3441938499967d519a	5.49315	1	5.41814	FALSE	FALSE	FALSE	FALSE	FALSE	FALSE	FALSE	FALSE	FALSE	0	0.946998	1.29829	0.175377	0.233143	NA	NA	NA	NA	NA	NA	NA	NA	NA	NA	NA	NA	NA	NA	NA	NA	NA	NA	NA	NA	NA	NA	NA	NA	NA	NA	NA	NA	NA	NA
ad37bda42b5be81385462dfe5f965476	37.4329	0	6.88875	FALSE	FALSE	FALSE	FALSE	FALSE	FALSE	FALSE	FALSE	FALSE	0	1.00521	-2.03807	-1.08668	-1.25114	NA	NA	NA	NA	NA	NA	NA	NA	NA	NA	NA	NA	NA	NA	NA	NA	NA	NA	NA	NA	NA	NA	NA	NA	NA	NA	NA	NA	NA	NA
55dc230af55668a2dc619c23b383a920	24.4712	1	7.088	FALSE	TRUE	TRUE	FALSE	FALSE	FALSE	FALSE	TRUE	TRUE	3	0.999048	3.14606	-1.54743	0.932484	NA	NA	NA	NA	NA	NA	NA	NA	NA	NA	NA	NA	NA	NA	NA	NA	NA	NA	NA	NA	NA	NA	NA	NA	NA	NA	NA	NA	NA	NA
4c355978f67ca91c0aec1fdbbe7017a9	39.3425	0	7.1174	FALSE	FALSE	FALSE	FALSE	FALSE	TRUE	FALSE	FALSE	FALSE	1	0.977861	3.18102	0.234095	1.89509	NA	NA	NA	NA	NA	NA	NA	NA	NA	NA	NA	NA	NA	NA	NA	NA	NA	NA	NA	NA	NA	NA	NA	NA	NA	NA	NA	NA	NA	NA
7da6446603dc56d23fcea8db2e494538	2.58904	1	4.16585	FALSE	FALSE	FALSE	FALSE	FALSE	FALSE	FALSE	FALSE	FALSE	0	0.923693	0.899094	0.824663	0.016152	-0.583579	-0.515103	-0.273978	-0.967114	-0.21158	0.672907	-0.49023	0.399704	-0.723801	-0.446667	-0.63276	-9.51496	0.605393	4.87937	-1.87889	-2.71493	2	2	2	2	3	2	2	2	2	2	2	2	2	2
2f400cadc86c9fd6bc7c235cb291867a	4.13151	1	5.87945	FALSE	FALSE	FALSE	FALSE	FALSE	FALSE	FALSE	FALSE	FALSE	0	0.911881	-0.79307	1.3707	-1.40645	NA	NA	NA	NA	NA	NA	NA	NA	NA	NA	NA	NA	NA	NA	NA	NA	NA	NA	NA	NA	NA	NA	NA	NA	NA	NA	NA	NA	NA	NA
0a15116828b095be18242d13dd00b7e0	33.0685	0	6.284	FALSE	FALSE	FALSE	FALSE	FALSE	FALSE	FALSE	FALSE	FALSE	0	0.955445	2.86917	1.21986	1.77112	NA	NA	NA	NA	NA	NA	NA	NA	NA	NA	NA	10.0489	11.2626	6.67499	-4.28365	-0.465626	2	2	2	2	2	1	1	2	2	1	2	2	1	1
c23a20434223c73ff18fe21662037a2d	2.41096	0	4.67086	FALSE	TRUE	FALSE	FALSE	FALSE	FALSE	FALSE	FALSE	TRUE	1	0.918171	2.42633	1.95975	1.20239	0.951796	-0.250609	-0.553076	-0.883926	-0.93222	0.543814	0.442634	0.25619	1.51838	-0.692108	0.567492	6.66662	0.406817	-3.54515	8.09198	-8.62685	2	2	2	3	3	2	2	2	2	3	3	2	3	2
0dd0df1c35e023d8b13e2483ace93b2f	37.589	0	7.892	FALSE	FALSE	FALSE	FALSE	FALSE	FALSE	FALSE	FALSE	FALSE	0	1.00452	-0.296677	-1.04861	-0.19934	NA	NA	NA	NA	NA	NA	NA	NA	NA	NA	NA	NA	NA	NA	NA	NA	NA	NA	NA	NA	NA	NA	NA	NA	NA	NA	NA	NA	NA	NA
e1c7b3cf08bdd6bf78afa87642528927	14.8219	1	6.41675	TRUE	TRUE	TRUE	FALSE	TRUE	FALSE	FALSE	FALSE	TRUE	3	1.01585	3.45396	-2.2388	1.55473	NA	NA	NA	NA	NA	NA	NA	NA	NA	NA	NA	NA	NA	NA	NA	NA	NA	NA	NA	NA	NA	NA	NA	NA	NA	NA	NA	NA	NA	NA
1cbf68991d24f9864747389e6a88b97b	17.474	1	7.399	FALSE	FALSE	TRUE	TRUE	FALSE	FALSE	FALSE	FALSE	TRUE	2	0.973067	2.68061	-0.32463	0.830589	NA	NA	NA	NA	NA	NA	NA	NA	NA	NA	NA	0.586754	4.52252	-7.11325	2.12129	5.59119	2	1	3	1	1	2	3	2	1	3	2	2	2	2
77f360f91c44eedbf31afa55d248424d	4.78904	1	4.505	FALSE	FALSE	FALSE	FALSE	TRUE	FALSE	FALSE	FALSE	TRUE	1	0.955816	2.35456	-0.194766	1.11251	-1.88682	0.480137	-0.538317	-0.59633	-0.543216	1.07866	-0.833029	-0.448536	-0.94345	0.532806	0.754273	-3.10316	-5.6818	-1.43979	-2.85016	-7.79978	2	2	2	2	2	2	2	2	2	2	3	1	3	2
8e4e86f94be20f9a615d0721c50407b6	46.7205	0	7.12904	FALSE	FALSE	FALSE	FALSE	FALSE	FALSE	FALSE	FALSE	FALSE	0	1.0411	-0.360691	-2.27685	-0.306345	NA	NA	NA	NA	NA	NA	NA	NA	NA	NA	NA	NA	NA	NA	NA	NA	NA	NA	NA	NA	NA	NA	NA	NA	NA	NA	NA	NA	NA	NA
a94d6be61c7f663be8fd725cbd158052	49.0575	0	6.31225	FALSE	FALSE	FALSE	FALSE	TRUE	FALSE	FALSE	FALSE	TRUE	1	1.00644	2.23221	-0.786749	1.32659	NA	NA	NA	NA	NA	NA	NA	NA	NA	NA	NA	NA	NA	NA	NA	NA	NA	NA	NA	NA	NA	NA	NA	NA	NA	NA	NA	NA	NA	NA
6ac9c9d16c1daf2cc772cd50e5645324	5.92055	1	4.9075	FALSE	TRUE	FALSE	TRUE	FALSE	FALSE	FALSE	FALSE	TRUE	2	0.95312	-0.396894	-0.0278438	-1.1448	-1.16998	-0.431263	-1.28395	1.0731	2.15179	1.16176	-0.766923	-1.68221	0.793416	1.11982	0.608683	5.63813	-5.01372	-5.11779	8.37248	-7.02675	2	2	2	2	2	2	2	2	2	1	3	2	3	3
3d2dc171099ab02b8a45f0105d00419c	37.6849	0	3.83589	FALSE	FALSE	FALSE	FALSE	FALSE	FALSE	FALSE	FALSE	FALSE	0	0.948252	-1.20401	1.57722	-0.748729	NA	NA	NA	NA	NA	NA	NA	NA	NA	NA	NA	NA	NA	NA	NA	NA	NA	NA	NA	NA	NA	NA	NA	NA	NA	NA	NA	NA	NA	NA
0f088c9268cd54616a178a2e39fbf449	4.65753	1	4.7685	FALSE	TRUE	FALSE	FALSE	FALSE	FALSE	FALSE	FALSE	TRUE	1	0.962268	0.12444	-0.440053	-0.682314	0.529703	-0.13281	-0.583943	1.58965	-0.451187	-0.5844	-0.140249	0.176367	-1.32322	-1.15097	1.64297	6.42347	12.5874	3.85605	-3.54799	1.54762	2	2	1	2	3	1	1	2	2	1	2	3	1	1
6d97a432778044d4e976c1d3dd06a416	16.8082	1	NA	FALSE	FALSE	FALSE	FALSE	FALSE	FALSE	FALSE	FALSE	FALSE	0	NA	3.09543	NA	1.18606	NA	NA	NA	NA	NA	NA	NA	NA	NA	NA	NA	NA	NA	NA	NA	NA	NA	NA	NA	NA	NA	NA	NA	NA	NA	NA	NA	NA	NA	NA
ee43dd6f86308394e844d3804fb101d0	79.7479	0	6.96923	FALSE	FALSE	FALSE	FALSE	FALSE	FALSE	FALSE	FALSE	FALSE	0	0.982164	1.0237	0.362013	0.409336	NA	NA	NA	NA	NA	NA	NA	NA	NA	NA	NA	NA	NA	NA	NA	NA	NA	NA	NA	NA	NA	NA	NA	NA	NA	NA	NA	NA	NA	NA
aa0a8407a3704b35b244723eccedd841	22.9479	0	6.97611	TRUE	TRUE	FALSE	FALSE	FALSE	FALSE	FALSE	FALSE	TRUE	2	0.958223	-1.9674	0.837136	-1.43778	NA	NA	NA	NA	NA	NA	NA	NA	NA	NA	NA	11.5206	-9.45183	-6.23621	-0.0953937	-1.8303	1	2	1	1	1	3	3	2	2	1	3	1	2	3
24addc078efd27dc89560ef66865dc0c	3.50959	1	5.19093	FALSE	FALSE	FALSE	FALSE	FALSE	FALSE	FALSE	FALSE	FALSE	0	0.941812	2.80185	0.23724	1.5286	NA	NA	NA	NA	NA	NA	NA	NA	NA	NA	NA	NA	NA	NA	NA	NA	NA	NA	NA	NA	NA	NA	NA	NA	NA	NA	NA	NA	NA	NA
4eebdc112cab1f13bab70b52b9b1cc9e	8.6411	1	5.43771	TRUE	TRUE	FALSE	TRUE	FALSE	FALSE	FALSE	TRUE	TRUE	3	0.996927	-1.6432	-1.59492	-2.22746	-0.232393	1.05875	1.31673	0.278905	0.736473	0.652956	0.582612	0.62634	-0.460206	0.54094	-0.475005	NA	NA	NA	NA	NA	NA	NA	NA	NA	NA	NA	NA	NA	NA	NA	NA	NA	NA	NA
a787eae2f003923ebdd6fd2c023fa347	4.90685	0	4.681	FALSE	FALSE	FALSE	FALSE	FALSE	FALSE	FALSE	FALSE	FALSE	0	0.902914	1.94141	2.75443	0.852029	-0.57039	-0.0654061	-0.312337	-0.942602	-0.327951	-0.71345	-0.619368	-0.0949124	-0.892054	-0.442213	0.804997	0.95227	-3.83508	-1.52884	-1.85777	-1.85279	2	2	2	2	2	3	2	2	2	2	2	2	3	2
8a1bb54b647e1df68a07b65464b37605	33.5671	0	7.73588	FALSE	FALSE	TRUE	TRUE	FALSE	FALSE	FALSE	TRUE	TRUE	3	1.01289	2.73732	-1.59027	1.68127	NA	NA	NA	NA	NA	NA	NA	NA	NA	NA	NA	NA	NA	NA	NA	NA	NA	NA	NA	NA	NA	NA	NA	NA	NA	NA	NA	NA	NA	NA
cebb9dd3bf8c978dabcdba1ddc460df3	12.4411	0	6.836	TRUE	FALSE	FALSE	TRUE	FALSE	FALSE	FALSE	FALSE	TRUE	2	0.985508	0.72492	-0.835346	0.130585	1.02083	-0.187412	-0.355172	-0.484944	-0.491065	-0.953846	0.387588	0.337534	-0.842643	-0.458378	-0.786058	7.84017	3.33195	9.47575	-7.68477	-5.6685	3	3	1	2	2	1	1	3	2	1	2	2	1	1
8d5f60e5011f418b7171c0c1f7a9ae42	3.52329	0	4.82676	FALSE	TRUE	FALSE	TRUE	FALSE	FALSE	FALSE	FALSE	TRUE	2	0.941264	-0.925438	0.901511	-1.86508	-1.44034	-0.323021	-0.752245	0.405182	0.376498	1.90764	1.6075	-0.210444	0.204253	-1.06046	-0.213292	-6.56232	-3.17864	-0.845398	9.40509	0.699701	2	2	1	2	3	3	3	2	2	2	2	3	2	3
c02dd701fe86e094b6151473bed05802	36.7123	1	7.27625	FALSE	FALSE	FALSE	FALSE	FALSE	FALSE	FALSE	FALSE	FALSE	0	0.960679	2.7311	0.0655821	0.131575	NA	NA	NA	NA	NA	NA	NA	NA	NA	NA	NA	NA	NA	NA	NA	NA	NA	NA	NA	NA	NA	NA	NA	NA	NA	NA	NA	NA	NA	NA
f6d8e6560326b4ea956738823db9a1b4	2.66575	0	4.75451	FALSE	FALSE	FALSE	FALSE	FALSE	FALSE	FALSE	FALSE	FALSE	0	0.941518	-1.15161	0.86481	-2.13768	NA	NA	NA	NA	NA	NA	NA	NA	NA	NA	NA	NA	NA	NA	NA	NA	NA	NA	NA	NA	NA	NA	NA	NA	NA	NA	NA	NA	NA	NA
a12da69e88d6ac51520637ff01c3f988	40.2137	1	6.95975	FALSE	FALSE	FALSE	FALSE	TRUE	FALSE	FALSE	FALSE	TRUE	1	0.903467	3.96848	2.39672	1.36658	NA	NA	NA	NA	NA	NA	NA	NA	NA	NA	NA	NA	NA	NA	NA	NA	NA	NA	NA	NA	NA	NA	NA	NA	NA	NA	NA	NA	NA	NA
f120cffd35664c359fcd5d546a7be3c3	10.7205	0	6.5665	FALSE	TRUE	FALSE	FALSE	FALSE	FALSE	FALSE	FALSE	TRUE	1	0.9655	0.645636	0.0436745	-0.0102998	0.0142221	0.807965	-0.813451	0.542556	-0.62613	-0.362935	0.925029	-0.309308	0.0688619	0.170729	0.127891	NA	NA	NA	NA	NA	NA	NA	NA	NA	NA	NA	NA	NA	NA	NA	NA	NA	NA	NA
565089f920ef9c8e3eeed25744744aa3	10.4219	0	6.578	FALSE	FALSE	FALSE	FALSE	FALSE	FALSE	FALSE	FALSE	FALSE	0	0.972218	-1.24709	-0.283611	-1.62136	NA	NA	NA	NA	NA	NA	NA	NA	NA	NA	NA	NA	NA	NA	NA	NA	NA	NA	NA	NA	NA	NA	NA	NA	NA	NA	NA	NA	NA	NA
a2b9d9906688ee9f5e7305aa04f53999	4.69589	1	4.96393	TRUE	TRUE	TRUE	TRUE	FALSE	FALSE	FALSE	FALSE	TRUE	3	0.915007	1.74055	1.30403	0.620798	NA	NA	NA	NA	NA	NA	NA	NA	NA	NA	NA	NA	NA	NA	NA	NA	NA	NA	NA	NA	NA	NA	NA	NA	NA	NA	NA	NA	NA	NA
f68a875867398f1bfca41711ed4ec441	10.5644	1	6.4435	FALSE	TRUE	FALSE	FALSE	FALSE	FALSE	FALSE	FALSE	TRUE	1	0.948432	2.70357	0.439125	1.1462	0.347887	0.641049	-0.670523	0.417383	-0.589283	0.798289	0.0520678	-0.471753	0.0396892	0.00770814	-1.7782	-6.15609	0.127395	5.68651	1.94804	0.389496	3	3	3	2	2	1	1	3	2	3	3	3	2	1
8f715c0d156008b3cf5f80eae90748b3	53.2795	0	7.23506	TRUE	TRUE	FALSE	FALSE	FALSE	TRUE	FALSE	TRUE	TRUE	3	1.00225	3.22873	-0.550423	1.98979	NA	NA	NA	NA	NA	NA	NA	NA	NA	NA	NA	NA	NA	NA	NA	NA	NA	NA	NA	NA	NA	NA	NA	NA	NA	NA	NA	NA	NA	NA
8512ab51e6dc3c10514fb06636085cfe	32.4603	0	6.86831	TRUE	FALSE	FALSE	FALSE	FALSE	TRUE	FALSE	TRUE	TRUE	3	0.962184	2.65325	0.885009	1.65069	NA	NA	NA	NA	NA	NA	NA	NA	NA	NA	NA	NA	NA	NA	NA	NA	NA	NA	NA	NA	NA	NA	NA	NA	NA	NA	NA	NA	NA	NA
4b485de634a8762088e65a658fd9cbb8	18.4055	0	6.74225	FALSE	FALSE	FALSE	FALSE	FALSE	FALSE	FALSE	FALSE	FALSE	0	0.951737	0.815237	0.998435	0.410516	NA	NA	NA	NA	NA	NA	NA	NA	NA	NA	NA	-0.987238	-3.02533	-8.29512	-0.0997003	-2.39112	2	3	2	2	1	2	3	1	3	2	1	2	2	3
6a6ddc4f839b99b9733f72d01046773c	65.2356	0	6.62825	FALSE	FALSE	FALSE	FALSE	FALSE	FALSE	FALSE	FALSE	FALSE	0	0.975964	1.72158	0.556143	0.987099	NA	NA	NA	NA	NA	NA	NA	NA	NA	NA	NA	NA	NA	NA	NA	NA	NA	NA	NA	NA	NA	NA	NA	NA	NA	NA	NA	NA	NA	NA
37b12f85f2acc613369909ea21f26f02	47.6411	1	8.10347	FALSE	FALSE	FALSE	FALSE	FALSE	FALSE	FALSE	FALSE	FALSE	0	0.970633	2.60337	-0.406516	-0.194253	NA	NA	NA	NA	NA	NA	NA	NA	NA	NA	NA	NA	NA	NA	NA	NA	NA	NA	NA	NA	NA	NA	NA	NA	NA	NA	NA	NA	NA	NA
552ff5f227e59dbbf1bd775ee39a667b	40.4082	0	6.858	FALSE	FALSE	FALSE	FALSE	FALSE	FALSE	FALSE	FALSE	FALSE	0	0.97113	-2.77485	0.560432	-1.72269	NA	NA	NA	NA	NA	NA	NA	NA	NA	NA	NA	NA	NA	NA	NA	NA	NA	NA	NA	NA	NA	NA	NA	NA	NA	NA	NA	NA	NA	NA
d373fa99adc589cedb803b100a82543a	9.4274	0	NA	FALSE	FALSE	FALSE	FALSE	FALSE	FALSE	FALSE	FALSE	FALSE	0	NA	1.46216	NA	0.626065	NA	NA	NA	NA	NA	NA	NA	NA	NA	NA	NA	NA	NA	NA	NA	NA	NA	NA	NA	NA	NA	NA	NA	NA	NA	NA	NA	NA	NA	NA
918173ac3e650385c48bf5c8376be3d2	7.08767	1	6.15469	FALSE	FALSE	FALSE	FALSE	FALSE	FALSE	FALSE	FALSE	FALSE	0	0.882953	1.13179	2.73926	0.0383534	NA	NA	NA	NA	NA	NA	NA	NA	NA	NA	NA	-7.71487	-6.63136	-4.30255	1.8241	1.76872	2	2	2	2	2	3	3	2	2	2	2	2	3	2
f22e153f791bee33e2fda52320765c7d	5.93425	0	5.62948	FALSE	FALSE	FALSE	FALSE	FALSE	FALSE	FALSE	FALSE	FALSE	0	0.963941	-0.606485	-0.0680775	-1.38316	NA	NA	NA	NA	NA	NA	NA	NA	NA	NA	NA	NA	NA	NA	NA	NA	NA	NA	NA	NA	NA	NA	NA	NA	NA	NA	NA	NA	NA	NA
dae278467eb34159198eab4a529fff5c	7.9589	0	6.20489	FALSE	FALSE	FALSE	FALSE	FALSE	FALSE	FALSE	FALSE	FALSE	0	0.972546	-0.941899	-0.39268	-1.5318	NA	NA	NA	NA	NA	NA	NA	NA	NA	NA	NA	NA	NA	NA	NA	NA	NA	NA	NA	NA	NA	NA	NA	NA	NA	NA	NA	NA	NA	NA
2fc865afd6a4a4db5bbe08039397c284	20.0795	0	6.8585	FALSE	TRUE	FALSE	FALSE	FALSE	FALSE	FALSE	FALSE	TRUE	1	0.952464	0.946348	1.02501	0.553028	1.09439	0.0594497	-0.498931	-1.03554	-0.593286	-0.286599	-0.755312	-0.252646	0.25157	-0.108664	0.501634	NA	NA	NA	NA	NA	NA	NA	NA	NA	NA	NA	NA	NA	NA	NA	NA	NA	NA	NA
14990997ad2f88830a03e7d8313c710b	36.074	0	6.69795	FALSE	FALSE	FALSE	FALSE	FALSE	FALSE	FALSE	TRUE	FALSE	1	0.968931	-1.64739	0.588779	-1.00388	NA	NA	NA	NA	NA	NA	NA	NA	NA	NA	NA	NA	NA	NA	NA	NA	NA	NA	NA	NA	NA	NA	NA	NA	NA	NA	NA	NA	NA	NA
fd5f9a255dff9400b53b8a3f2acc14c4	6.38356	0	5.53269	FALSE	FALSE	FALSE	FALSE	FALSE	FALSE	FALSE	FALSE	FALSE	0	0.969296	-0.0225259	-0.30154	-0.830414	NA	NA	NA	NA	NA	NA	NA	NA	NA	NA	NA	NA	NA	NA	NA	NA	NA	NA	NA	NA	NA	NA	NA	NA	NA	NA	NA	NA	NA	NA
8cbd163a3ca5190c05d0c0b318cb8df4	40.8438	0	7.3495	FALSE	FALSE	FALSE	FALSE	FALSE	FALSE	FALSE	FALSE	FALSE	0	1.03462	-1.48177	-2.27478	-0.941371	NA	NA	NA	NA	NA	NA	NA	NA	NA	NA	NA	NA	NA	NA	NA	NA	NA	NA	NA	NA	NA	NA	NA	NA	NA	NA	NA	NA	NA	NA
890eee14ad547c35c00b2f4cd1c63db7	9.90411	1	5.62225	TRUE	TRUE	FALSE	FALSE	FALSE	FALSE	FALSE	FALSE	TRUE	2	0.978084	0.316794	-0.796694	-0.715454	0.439462	-0.0351077	1.26185	-0.470185	2.4095	0.478451	0.324558	-1.37211	0.291318	-0.733812	0.16131	NA	NA	NA	NA	NA	NA	NA	NA	NA	NA	NA	NA	NA	NA	NA	NA	NA	NA	NA
0afe49473e4e0cedad837bd57c008a1b	40.011	1	7.51825	FALSE	FALSE	FALSE	TRUE	FALSE	TRUE	FALSE	FALSE	TRUE	2	0.967455	3.35235	-0.258619	0.711605	NA	NA	NA	NA	NA	NA	NA	NA	NA	NA	NA	NA	NA	NA	NA	NA	NA	NA	NA	NA	NA	NA	NA	NA	NA	NA	NA	NA	NA	NA
5238a32a37f54d9322bdec155f28c51a	26.3945	0	7.5818	TRUE	TRUE	FALSE	FALSE	FALSE	TRUE	FALSE	TRUE	TRUE	3	0.978173	-0.0532066	-0.0215412	-0.0163	NA	NA	NA	NA	NA	NA	NA	NA	NA	NA	NA	NA	NA	NA	NA	NA	NA	NA	NA	NA	NA	NA	NA	NA	NA	NA	NA	NA	NA	NA
57c1010c2c5540350e012ecaf45c8f51	9.55616	1	6.16125	FALSE	FALSE	FALSE	FALSE	FALSE	FALSE	FALSE	FALSE	FALSE	0	1.0118	1.27392	-2.16301	0.0559188	-0.00833076	-0.145429	-0.431492	-1.08499	-0.559508	-0.618446	0.488436	-0.446209	0.771027	-0.168391	-0.669156	NA	NA	NA	NA	NA	NA	NA	NA	NA	NA	NA	NA	NA	NA	NA	NA	NA	NA	NA
00d402a7bca3e588cd9baf616d6ee57c	6.52055	1	6.32182	FALSE	FALSE	FALSE	FALSE	FALSE	FALSE	FALSE	FALSE	FALSE	0	0.942154	-1.37811	0.425266	-1.95104	NA	NA	NA	NA	NA	NA	NA	NA	NA	NA	NA	NA	NA	NA	NA	NA	NA	NA	NA	NA	NA	NA	NA	NA	NA	NA	NA	NA	NA	NA
5372b69e371c70e6ab542458ed25a7d6	8.6137	1	5.67825	FALSE	FALSE	FALSE	FALSE	FALSE	FALSE	FALSE	FALSE	FALSE	0	0.99962	1.77392	-1.70204	0.490212	-2.01175	-0.782141	-0.322741	-0.168677	-0.258733	0.177958	-0.647929	-0.217991	-0.248234	0.0774462	-0.458747	-6.98006	-2.22549	-6.57566	-7.64441	-0.762443	2	2	3	2	1	2	2	2	2	2	1	2	2	2
45302c183fb053fdb510d7b2736f4876	4.92877	0	4.575	TRUE	TRUE	TRUE	TRUE	FALSE	FALSE	FALSE	FALSE	TRUE	3	0.962011	0.720118	-0.0172522	-0.25525	-0.914566	-0.2443	-0.586111	1.67355	-0.584679	1.72637	0.103522	0.0937399	0.508394	-1.1367	-1.25135	5.66516	-9.79838	-8.54872	1.55839	2.30218	2	2	2	2	2	3	3	2	2	3	3	1	3	3
cd9be6fc947c14217df766f40e419e6e	17.4329	1	NA	FALSE	FALSE	FALSE	FALSE	FALSE	FALSE	FALSE	FALSE	FALSE	0	NA	3.56118	NA	1.52227	0.89134	0.0660128	1.67351	-0.347848	0.0937096	-0.358347	1.18505	0.623444	-0.458774	0.317086	-1.61058	NA	NA	NA	NA	NA	NA	NA	NA	NA	NA	NA	NA	NA	NA	NA	NA	NA	NA	NA
7dbe06b5dd7deb5d975ed77de67d2c53	39.6603	1	5.95182	FALSE	FALSE	FALSE	FALSE	FALSE	FALSE	FALSE	FALSE	FALSE	0	1.02797	-0.0300244	-2.77043	-2.84983	NA	NA	NA	NA	NA	NA	NA	NA	NA	NA	NA	NA	NA	NA	NA	NA	NA	NA	NA	NA	NA	NA	NA	NA	NA	NA	NA	NA	NA	NA
4f69d97ef591e27ce12c56e804c1aeb0	9.70411	0	6.59288	FALSE	FALSE	FALSE	FALSE	FALSE	FALSE	FALSE	FALSE	FALSE	0	0.960481	0.0141071	0.240628	-0.596527	NA	NA	NA	NA	NA	NA	NA	NA	NA	NA	NA	NA	NA	NA	NA	NA	NA	NA	NA	NA	NA	NA	NA	NA	NA	NA	NA	NA	NA	NA
5e376ed5acdd3299ae28759c9bf573e7	50.937	1	6.88875	FALSE	FALSE	FALSE	FALSE	FALSE	FALSE	TRUE	FALSE	FALSE	1	0.914575	4.2086	1.82153	1.72606	NA	NA	NA	NA	NA	NA	NA	NA	NA	NA	NA	NA	NA	NA	NA	NA	NA	NA	NA	NA	NA	NA	NA	NA	NA	NA	NA	NA	NA	NA
6467ba13491dadb4a22ba825d96dbee6	5.65753	1	4.87425	FALSE	TRUE	FALSE	FALSE	FALSE	FALSE	FALSE	FALSE	TRUE	1	0.93118	NA	0.778922	NA	-1.78381	0.86792	1.84266	0.512316	-0.478353	0.487846	-0.941767	-0.557814	-0.78622	-1.01559	0.111735	NA	NA	NA	NA	NA	NA	NA	NA	NA	NA	NA	NA	NA	NA	NA	NA	NA	NA	NA
8d629921f5d4f94fca6d396f567aba8b	8.96712	1	5.87525	TRUE	FALSE	FALSE	FALSE	FALSE	FALSE	FALSE	FALSE	TRUE	1	1.02364	3.46007	-2.64503	1.81502	0.421875	1.95713	1.52495	0.0423352	-0.988017	-0.0117669	-0.164647	-0.972807	-0.019738	0.302112	-0.753619	0.897554	-0.903219	-0.119994	5.02902	-5.83045	1	2	3	2	2	2	2	2	2	3	2	2	3	2
d39a2f4810fc8e1237c68655e66a9786	21.0082	1	7.16904	TRUE	TRUE	FALSE	TRUE	FALSE	FALSE	FALSE	FALSE	TRUE	3	0.969715	2.24438	-0.2034	0.332793	NA	NA	NA	NA	NA	NA	NA	NA	NA	NA	NA	-12.0669	-1.35468	-2.5829	0.566677	-2.38655	2	2	2	2	2	2	2	2	2	2	1	3	2	3
b60a305ea52e8c51728d3dc567d6532d	46.6849	0	6.496	TRUE	FALSE	FALSE	FALSE	FALSE	FALSE	FALSE	FALSE	TRUE	1	1.01728	-2.03464	-1.28839	-1.35912	NA	NA	NA	NA	NA	NA	NA	NA	NA	NA	NA	NA	NA	NA	NA	NA	NA	NA	NA	NA	NA	NA	NA	NA	NA	NA	NA	NA	NA	NA
c110a9967b9f75c808be764d228909ed	4.14247	0	5.89353	FALSE	FALSE	FALSE	FALSE	FALSE	FALSE	FALSE	FALSE	FALSE	0	1.00884	0.225069	-2.24687	-0.758198	NA	NA	NA	NA	NA	NA	NA	NA	NA	NA	NA	NA	NA	NA	NA	NA	NA	NA	NA	NA	NA	NA	NA	NA	NA	NA	NA	NA	NA	NA
eb00727763af41bcc1d54f1c76390bd5	18.7781	1	7.2505	TRUE	FALSE	FALSE	FALSE	FALSE	FALSE	FALSE	FALSE	TRUE	1	0.987065	1.64834	-0.954091	-0.0389876	NA	NA	NA	NA	NA	NA	NA	NA	NA	NA	NA	NA	NA	NA	NA	NA	NA	NA	NA	NA	NA	NA	NA	NA	NA	NA	NA	NA	NA	NA
6cf8f1525800f3e7c538af87c3484663	48.8055	1	NA	FALSE	FALSE	FALSE	FALSE	FALSE	FALSE	FALSE	FALSE	FALSE	0	NA	2.57467	NA	-0.235622	NA	NA	NA	NA	NA	NA	NA	NA	NA	NA	NA	NA	NA	NA	NA	NA	NA	NA	NA	NA	NA	NA	NA	NA	NA	NA	NA	NA	NA	NA
0bda75dbc9e04ef6062b3b2216206c6f	28.0411	1	7.0985	TRUE	TRUE	TRUE	TRUE	FALSE	FALSE	FALSE	FALSE	TRUE	3	0.959257	3.28051	0.21167	0.902784	NA	NA	NA	NA	NA	NA	NA	NA	NA	NA	NA	NA	NA	NA	NA	NA	NA	NA	NA	NA	NA	NA	NA	NA	NA	NA	NA	NA	NA	NA
ad6844f988c5dd14c6754e5b206b9b86	13.2055	0	NA	FALSE	FALSE	TRUE	TRUE	FALSE	FALSE	FALSE	FALSE	TRUE	2	NA	-0.438958	NA	-0.784895	0.140687	-0.836107	-0.290841	-0.77256	-0.393649	-0.504106	-0.506363	-0.162502	-1.07222	0.403608	-0.455491	26.5482	4.12272	7.21051	-2.58922	7.56905	2	2	2	3	2	1	2	2	3	2	3	2	1	2
84db6f25a4e36acbd65c640967bbc94e	18.8	0	7.18575	TRUE	FALSE	FALSE	TRUE	FALSE	FALSE	FALSE	FALSE	TRUE	2	0.951347	-0.973947	1.03312	-0.923718	NA	NA	NA	NA	NA	NA	NA	NA	NA	NA	NA	5.02162	-3.1329	6.20605	7.1637	7.39779	2	2	2	2	3	2	3	2	3	3	2	3	1	3
7b4451b20d819ed16ea668b28b096990	4.69589	0	5.42894	FALSE	FALSE	FALSE	FALSE	FALSE	FALSE	FALSE	FALSE	FALSE	0	0.935365	1.47666	1.2238	0.41898	NA	NA	NA	NA	NA	NA	NA	NA	NA	NA	NA	NA	NA	NA	NA	NA	NA	NA	NA	NA	NA	NA	NA	NA	NA	NA	NA	NA	NA	NA
795dc5e0df46ee24880db02db34be49f	11.2192	1	5.7365	TRUE	TRUE	FALSE	FALSE	FALSE	FALSE	FALSE	FALSE	TRUE	2	0.992673	4.03747	-1.34202	2.17077	-1.68496	0.118768	-0.402256	-0.598217	-0.509556	-0.0288491	0.152271	0.422043	0.955018	-0.485366	-0.688561	4.98238	5.59566	-12.2409	0.524451	-1.54391	1	1	3	2	2	3	2	1	1	3	2	1	2	3
c496a66be2da76e597ca4f9918d62197	45.1288	1	7.53128	FALSE	FALSE	FALSE	FALSE	FALSE	FALSE	FALSE	FALSE	FALSE	0	0.954319	0.717814	0.254024	-2.34425	NA	NA	NA	NA	NA	NA	NA	NA	NA	NA	NA	NA	NA	NA	NA	NA	NA	NA	NA	NA	NA	NA	NA	NA	NA	NA	NA	NA	NA	NA
9164d21748a18c0119cf330889371954	33.4438	0	NA	FALSE	FALSE	FALSE	FALSE	FALSE	TRUE	FALSE	FALSE	FALSE	1	NA	1.74573	NA	1.07976	NA	NA	NA	NA	NA	NA	NA	NA	NA	NA	NA	-13.5069	-2.95057	6.30309	2.1958	-3.67768	3	3	2	3	2	3	2	2	2	2	3	2	2	2
da7c4203aafc403e349554b870070895	3.85479	1	4.4766	TRUE	TRUE	TRUE	TRUE	FALSE	FALSE	FALSE	TRUE	TRUE	3	0.91226	-1.95289	1.33315	-2.33718	NA	NA	NA	NA	NA	NA	NA	NA	NA	NA	NA	NA	NA	NA	NA	NA	NA	NA	NA	NA	NA	NA	NA	NA	NA	NA	NA	NA	NA	NA
0be77d6811979b3ba30b22950770ec82	33.2	0	6.399	FALSE	FALSE	FALSE	FALSE	FALSE	FALSE	FALSE	FALSE	FALSE	0	0.974932	-2.52869	0.263787	-1.52176	NA	NA	NA	NA	NA	NA	NA	NA	NA	NA	NA	NA	NA	NA	NA	NA	NA	NA	NA	NA	NA	NA	NA	NA	NA	NA	NA	NA	NA	NA
01a8d938f21487ecc249cf741818ff31	57.9973	0	7.05527	FALSE	FALSE	FALSE	FALSE	FALSE	FALSE	FALSE	FALSE	FALSE	0	0.990142	0.946222	-0.0266545	0.454567	NA	NA	NA	NA	NA	NA	NA	NA	NA	NA	NA	NA	NA	NA	NA	NA	NA	NA	NA	NA	NA	NA	NA	NA	NA	NA	NA	NA	NA	NA
841f4dcc6dc1967f4cf7d33427f82cd0	7.13151	0	NA	FALSE	FALSE	TRUE	TRUE	FALSE	FALSE	FALSE	TRUE	TRUE	3	NA	-0.321444	NA	-1.04543	0.908149	0.814817	1.7064	0.470936	-1.00799	-1.03395	0.268704	-0.682358	-1.13186	-0.0298746	0.139742	-5.93559	2.74585	7.17107	5.93466	0.383847	2	3	1	2	2	2	2	2	3	2	2	3	2	2
21c7bb5f13f60652dc2be01cd80df060	35.9123	1	8.402	FALSE	FALSE	FALSE	FALSE	FALSE	FALSE	FALSE	FALSE	FALSE	0	0.924634	3.08033	1.59615	0.494402	NA	NA	NA	NA	NA	NA	NA	NA	NA	NA	NA	NA	NA	NA	NA	NA	NA	NA	NA	NA	NA	NA	NA	NA	NA	NA	NA	NA	NA	NA
5a90ceffcd2c41dbac566f7e5670c778	3.26301	1	4.69671	FALSE	FALSE	FALSE	FALSE	FALSE	FALSE	FALSE	FALSE	FALSE	0	0.989952	2.30802	-1.50837	1.13825	-0.987951	0.931889	-0.755502	0.604719	-0.0470439	-1.34278	1.93446	-0.110568	0.010293	-0.762917	0.1024	-3.78319	5.33906	-4.32573	1.1094	4.29897	1	2	2	2	2	2	1	2	1	2	2	3	2	2
6c07980ad9f233636d6e39dd30b4e853	31.3014	0	7.2375	TRUE	FALSE	FALSE	FALSE	FALSE	FALSE	FALSE	FALSE	TRUE	1	0.974824	-1.16319	0.249262	-0.68677	NA	NA	NA	NA	NA	NA	NA	NA	NA	NA	NA	NA	NA	NA	NA	NA	NA	NA	NA	NA	NA	NA	NA	NA	NA	NA	NA	NA	NA	NA
1fb431ca104e34886ef38236a7ed61d9	6.66575	0	5.9431	FALSE	FALSE	FALSE	FALSE	FALSE	FALSE	FALSE	FALSE	FALSE	0	0.929325	2.39125	1.58355	1.32906	NA	NA	NA	NA	NA	NA	NA	NA	NA	NA	NA	NA	NA	NA	NA	NA	NA	NA	NA	NA	NA	NA	NA	NA	NA	NA	NA	NA	NA	NA
6d84e0052ce72bf19296bfe9ea90f3f6	12.9233	0	5.829	FALSE	FALSE	FALSE	FALSE	FALSE	FALSE	FALSE	FALSE	FALSE	0	1.01253	-1.34654	-2.09498	-1.54036	NA	NA	NA	NA	NA	NA	NA	NA	NA	NA	NA	NA	NA	NA	NA	NA	NA	NA	NA	NA	NA	NA	NA	NA	NA	NA	NA	NA	NA	NA
2ac890e97859785531008528b21dd326	4.45205	1	4.79269	FALSE	TRUE	TRUE	TRUE	FALSE	FALSE	FALSE	TRUE	TRUE	3	1.02534	1.28696	-2.76585	0.264017	0.518484	0.448478	1.51956	1.24532	-1.14814	0.921296	0.591282	2.06273	-0.521819	0.859714	-0.171606	-5.30061	-0.706109	-8.96606	-1.20456	-0.086576	1	2	2	1	1	3	3	1	2	2	2	1	3	3
31d5e7149996a0f69a94349f3f0b42f5	37.8795	0	NA	FALSE	FALSE	FALSE	FALSE	FALSE	FALSE	FALSE	FALSE	FALSE	0	NA	2.46876	NA	1.47076	NA	NA	NA	NA	NA	NA	NA	NA	NA	NA	NA	NA	NA	NA	NA	NA	NA	NA	NA	NA	NA	NA	NA	NA	NA	NA	NA	NA	NA	NA
d4b744df4de8dea3c08c8a7f2309046c	17.1096	1	5.85	TRUE	FALSE	TRUE	TRUE	FALSE	FALSE	FALSE	FALSE	TRUE	3	0.989012	3.31786	-1.03603	1.34665	0.663032	0.124282	-0.872814	-1.09926	0.107625	1.02132	1.81765	0.56578	-0.356939	0.175831	1.28731	NA	NA	NA	NA	NA	NA	NA	NA	NA	NA	NA	NA	NA	NA	NA	NA	NA	NA	NA
5ddc9d3a98c24419bc14388dc610297b	9.63836	1	NA	FALSE	TRUE	FALSE	FALSE	FALSE	FALSE	FALSE	FALSE	TRUE	1	NA	-0.0775738	NA	-1.01822	0.551932	0.608127	-0.652249	-0.876469	-0.40654	1.04019	-0.703104	0.0152233	1.48519	-0.812419	0.507101	-0.506278	-3.61487	4.68742	6.30402	3.24586	3	2	1	3	2	2	2	3	2	1	3	2	2	2
5d001453f6326c1dc02dd35eeda2a7fd	15.3534	1	7.091	FALSE	FALSE	FALSE	FALSE	FALSE	FALSE	FALSE	FALSE	FALSE	0	0.962732	0.433083	0.0812558	-0.83651	NA	NA	NA	NA	NA	NA	NA	NA	NA	NA	NA	NA	NA	NA	NA	NA	NA	NA	NA	NA	NA	NA	NA	NA	NA	NA	NA	NA	NA	NA
7f7eecff38d8f76d2c9b3fc4077195ab	17.8849	1	7.01075	FALSE	TRUE	FALSE	TRUE	FALSE	FALSE	FALSE	FALSE	TRUE	2	1.00606	0.135114	-1.79568	-1.18239	0.479268	0.503201	1.26174	-0.278839	0.27146	-0.367751	-0.043856	-0.352607	1.33845	1.67731	0.0490335	-10.7811	2.45049	-5.50934	-3.61502	-0.231874	3	2	3	1	1	1	2	2	2	3	1	2	2	1
d798c956ab6dfb08e53ab7edb367fbdd	19.2712	1	7.2165	FALSE	TRUE	TRUE	FALSE	FALSE	FALSE	FALSE	FALSE	TRUE	2	0.959443	0.634156	0.280627	-0.865812	0.705637	1.53736	-0.89422	0.659746	-0.995446	-0.760528	0.0321786	-0.145034	1.31895	0.368792	-0.154708	-4.56725	3.73362	-5.34854	-3.20652	-6.27715	2	1	2	1	2	2	1	2	2	1	2	1	2	2
35dfbe1c5d90f6146f30b298f6fdd7bf	33.211	1	7.24932	TRUE	FALSE	TRUE	FALSE	FALSE	FALSE	FALSE	TRUE	TRUE	3	0.966967	3.98398	-0.161131	1.38725	NA	NA	NA	NA	NA	NA	NA	NA	NA	NA	NA	NA	NA	NA	NA	NA	NA	NA	NA	NA	NA	NA	NA	NA	NA	NA	NA	NA	NA	NA
74a26420dd86ffd5fd939ef5968de7db	32.8904	1	7.3995	FALSE	FALSE	FALSE	FALSE	FALSE	FALSE	FALSE	FALSE	FALSE	0	0.967684	3.63387	-0.18917	1.06677	NA	NA	NA	NA	NA	NA	NA	NA	NA	NA	NA	NA	NA	NA	NA	NA	NA	NA	NA	NA	NA	NA	NA	NA	NA	NA	NA	NA	NA	NA
b3e34f46be7c2bb73129973e719c2f42	44.474	0	7.5425	FALSE	FALSE	FALSE	FALSE	FALSE	FALSE	FALSE	FALSE	FALSE	0	1.02096	-1.83708	-1.5151	-1.20222	NA	NA	NA	NA	NA	NA	NA	NA	NA	NA	NA	NA	NA	NA	NA	NA	NA	NA	NA	NA	NA	NA	NA	NA	NA	NA	NA	NA	NA	NA
bfdac3945ba9ce584593a1887f93bf89	18.1808	1	7.4905	FALSE	TRUE	TRUE	FALSE	FALSE	FALSE	FALSE	FALSE	TRUE	2	1.07561	1.7082	NA	0.0361223	NA	NA	NA	NA	NA	NA	NA	NA	NA	NA	NA	NA	NA	NA	NA	NA	NA	NA	NA	NA	NA	NA	NA	NA	NA	NA	NA	NA	NA	NA
f9460a13fbbee7c459a98354b6def9d5	16.0767	0	NA	TRUE	TRUE	FALSE	FALSE	FALSE	FALSE	FALSE	FALSE	TRUE	2	NA	1.83954	NA	1.13715	-0.0108626	-0.544246	-0.475845	-0.683972	-0.630399	-1.13443	0.24636	0.0941454	0.921016	0.633327	-0.400835	0.222741	-7.50274	-3.43655	-4.68382	8.11965	2	2	2	2	1	2	2	2	3	2	2	1	2	3
dd75aa7ca3d439076f97aefdde9b6dd3	11.063	1	6.083	FALSE	TRUE	FALSE	FALSE	FALSE	FALSE	FALSE	FALSE	TRUE	1	1.00432	2.657	-1.82499	1.08836	-0.128699	0.0364492	-0.694153	1.07421	-0.0743341	0.253129	0.250951	-0.719136	-0.233242	0.00300142	-1.5532	NA	NA	NA	NA	NA	NA	NA	NA	NA	NA	NA	NA	NA	NA	NA	NA	NA	NA	NA
229b23d186deae1a521537dd4daf6843	35.8192	0	6.88325	FALSE	FALSE	FALSE	FALSE	FALSE	FALSE	FALSE	FALSE	FALSE	0	0.957017	-2.72195	1.15438	-1.65148	NA	NA	NA	NA	NA	NA	NA	NA	NA	NA	NA	NA	NA	NA	NA	NA	NA	NA	NA	NA	NA	NA	NA	NA	NA	NA	NA	NA	NA	NA
a1c6e03bd7b14bdde7a5c6ab92024861	59.5589	1	8.1015	FALSE	FALSE	TRUE	TRUE	FALSE	FALSE	FALSE	FALSE	TRUE	2	0.9767	3.34161	-0.502993	0.688029	NA	NA	NA	NA	NA	NA	NA	NA	NA	NA	NA	NA	NA	NA	NA	NA	NA	NA	NA	NA	NA	NA	NA	NA	NA	NA	NA	NA	NA	NA
253ab12e0203facd6c8f5455d90da72d	38.1479	0	NA	FALSE	FALSE	FALSE	FALSE	FALSE	FALSE	FALSE	FALSE	FALSE	0	NA	1.27991	NA	0.749928	NA	NA	NA	NA	NA	NA	NA	NA	NA	NA	NA	NA	NA	NA	NA	NA	NA	NA	NA	NA	NA	NA	NA	NA	NA	NA	NA	NA	NA	NA
3628521785d27ec914cfb03342978f82	35.3616	0	6.34125	FALSE	FALSE	TRUE	FALSE	FALSE	TRUE	FALSE	FALSE	TRUE	2	0.982591	0.254671	-0.0758008	0.153169	NA	NA	NA	NA	NA	NA	NA	NA	NA	NA	NA	NA	NA	NA	NA	NA	NA	NA	NA	NA	NA	NA	NA	NA	NA	NA	NA	NA	NA	NA
7afd4467095281725f58dd991d84931c	7.73973	1	7.23328	FALSE	FALSE	FALSE	FALSE	FALSE	FALSE	FALSE	FALSE	FALSE	0	0.940587	1.55535	0.568006	0.351128	NA	NA	NA	NA	NA	NA	NA	NA	NA	NA	NA	NA	NA	NA	NA	NA	NA	NA	NA	NA	NA	NA	NA	NA	NA	NA	NA	NA	NA	NA
42e0689c3609ec5e1883349ad0cb93e2	12.5726	0	8.4708	FALSE	FALSE	FALSE	FALSE	FALSE	FALSE	FALSE	FALSE	FALSE	0	0.980308	1.92841	-0.585151	1.12284	NA	NA	NA	NA	NA	NA	NA	NA	NA	NA	NA	NA	NA	NA	NA	NA	NA	NA	NA	NA	NA	NA	NA	NA	NA	NA	NA	NA	NA	NA
13ff98212734de1de41f14382180019a	8.71233	0	7.7441	FALSE	FALSE	FALSE	FALSE	FALSE	FALSE	FALSE	FALSE	FALSE	0	0.899176	2.14461	3.079	1.1858	NA	NA	NA	NA	NA	NA	NA	NA	NA	NA	NA	NA	NA	NA	NA	NA	NA	NA	NA	NA	NA	NA	NA	NA	NA	NA	NA	NA	NA	NA
c12fb6073979b22f8e3f58113eba3270	42.4767	1	7.30025	FALSE	FALSE	FALSE	FALSE	FALSE	FALSE	FALSE	FALSE	FALSE	0	0.940811	4.11231	0.823022	1.53914	NA	NA	NA	NA	NA	NA	NA	NA	NA	NA	NA	NA	NA	NA	NA	NA	NA	NA	NA	NA	NA	NA	NA	NA	NA	NA	NA	NA	NA	NA
f46ee9ba95a9b8dbd4d70dbb1e77d461	5.86849	0	5.48756	FALSE	FALSE	FALSE	FALSE	FALSE	FALSE	FALSE	FALSE	FALSE	0	0.938476	1.15177	1.1234	0.187983	NA	NA	NA	NA	NA	NA	NA	NA	NA	NA	NA	NA	NA	NA	NA	NA	NA	NA	NA	NA	NA	NA	NA	NA	NA	NA	NA	NA	NA	NA
c32985f25c3b08ef58e1198fcaa3ef2e	39.9452	0	4.34907	FALSE	FALSE	FALSE	FALSE	FALSE	FALSE	FALSE	FALSE	FALSE	0	0.985833	-2.0241	-0.113681	-1.26304	NA	NA	NA	NA	NA	NA	NA	NA	NA	NA	NA	NA	NA	NA	NA	NA	NA	NA	NA	NA	NA	NA	NA	NA	NA	NA	NA	NA	NA	NA
11fd0243ed20380bd507b815bb929833	9.13973	0	6.52062	FALSE	FALSE	FALSE	FALSE	FALSE	FALSE	FALSE	FALSE	FALSE	0	0.959703	1.26874	0.255422	0.448446	NA	NA	NA	NA	NA	NA	NA	NA	NA	NA	NA	NA	NA	NA	NA	NA	NA	NA	NA	NA	NA	NA	NA	NA	NA	NA	NA	NA	NA	NA
bb3ccd58f24bc03d70f25a1a6884ff38	37.1836	0	6.47958	FALSE	FALSE	FALSE	FALSE	FALSE	FALSE	FALSE	FALSE	FALSE	0	0.948532	-0.497132	1.56181	-0.31748	NA	NA	NA	NA	NA	NA	NA	NA	NA	NA	NA	NA	NA	NA	NA	NA	NA	NA	NA	NA	NA	NA	NA	NA	NA	NA	NA	NA	NA	NA
9112a38fe8c9c483ba7e98d0016d6110	44.0767	1	7.90675	FALSE	FALSE	FALSE	FALSE	FALSE	TRUE	FALSE	FALSE	FALSE	1	0.978801	3.05637	-0.753577	0.352712	NA	NA	NA	NA	NA	NA	NA	NA	NA	NA	NA	NA	NA	NA	NA	NA	NA	NA	NA	NA	NA	NA	NA	NA	NA	NA	NA	NA	NA	NA
e66aa6e8ce3f260fa58e043208bf1662	26.0192	0	5.86025	TRUE	TRUE	TRUE	TRUE	FALSE	FALSE	TRUE	FALSE	TRUE	3	0.922551	0.921846	2.65307	0.628186	0.788408	0.376106	1.27239	-0.490463	1.232	-0.15514	0.510886	-1.36411	0.335375	0.332569	0.18574	NA	NA	NA	NA	NA	NA	NA	NA	NA	NA	NA	NA	NA	NA	NA	NA	NA	NA	NA
d021f693b6974e4224bbd1d3a9ef27ce	60.4658	0	7.0111	FALSE	FALSE	FALSE	FALSE	FALSE	TRUE	FALSE	FALSE	FALSE	1	0.971537	-0.445221	0.691957	-0.542213	NA	NA	NA	NA	NA	NA	NA	NA	NA	NA	NA	6.67016	-4.63307	-4.51768	-7.76053	-7.07275	2	2	2	1	1	2	2	2	2	1	1	1	2	2
03fd3ab070152e748e1622b84c83d583	34.9342	0	7.25907	TRUE	FALSE	TRUE	FALSE	FALSE	FALSE	FALSE	TRUE	TRUE	3	1.0425	2.25469	-2.97606	1.36834	NA	NA	NA	NA	NA	NA	NA	NA	NA	NA	NA	NA	NA	NA	NA	NA	NA	NA	NA	NA	NA	NA	NA	NA	NA	NA	NA	NA	NA	NA
10878377f64794dd549d79cf02ab05f1	23.0082	1	7.10516	FALSE	FALSE	FALSE	FALSE	FALSE	FALSE	FALSE	FALSE	FALSE	0	0.995771	3.96801	-1.40506	1.66125	NA	NA	NA	NA	NA	NA	NA	NA	NA	NA	NA	NA	NA	NA	NA	NA	NA	NA	NA	NA	NA	NA	NA	NA	NA	NA	NA	NA	NA	NA
4c0f084b327758b85d2c210b41e8310d	3.47123	1	4.1375	FALSE	TRUE	TRUE	FALSE	FALSE	FALSE	FALSE	FALSE	TRUE	2	0.881268	3.01313	2.41791	1.70163	0.894541	0.257587	-0.700778	0.510655	-0.746888	-0.285745	0.572573	-0.513534	0.15217	-0.347485	0.333968	4.23864	-9.76911	6.12686	-4.79155	-4.85064	3	3	3	2	1	2	3	3	3	2	1	2	2	3
dd4f6fd60fa501206f82576de8a20616	44.7452	0	NA	FALSE	FALSE	FALSE	FALSE	FALSE	FALSE	FALSE	FALSE	FALSE	0	NA	-2.33121	NA	-1.51321	NA	NA	NA	NA	NA	NA	NA	NA	NA	NA	NA	NA	NA	NA	NA	NA	NA	NA	NA	NA	NA	NA	NA	NA	NA	NA	NA	NA	NA	NA
52469c08f8156a72377f776be924c298	16.3945	1	NA	FALSE	TRUE	TRUE	FALSE	FALSE	TRUE	FALSE	TRUE	TRUE	3	NA	2.26491	NA	0.553934	0.73182	1.17523	1.38044	-1.29394	0.415904	-0.848261	0.685103	0.670649	0.0817751	0.410212	1.71396	7.99339	9.59369	4.75839	2.19134	5.10151	2	1	2	3	3	1	1	2	2	3	3	3	1	2
3e7be3554ce5b1e35a0702f0b6507206	40.2904	1	7.8825	TRUE	FALSE	TRUE	FALSE	FALSE	TRUE	FALSE	FALSE	TRUE	3	0.960085	3.6037	0.0444822	0.977739	NA	NA	NA	NA	NA	NA	NA	NA	NA	NA	NA	NA	NA	NA	NA	NA	NA	NA	NA	NA	NA	NA	NA	NA	NA	NA	NA	NA	NA	NA
3f4a1773e9e29e0f6a96f263fa897458	22.7753	0	NA	FALSE	FALSE	FALSE	TRUE	FALSE	FALSE	FALSE	FALSE	TRUE	1	NA	2.10958	NA	1.42383	NA	NA	NA	NA	NA	NA	NA	NA	NA	NA	NA	-2.1015	0.182813	1.47941	-0.229795	-3.42081	2	1	2	2	1	2	3	2	1	1	2	2	2	2
4ad0a315e502f05942c064ea1190a01c	37.4	0	6.57468	FALSE	FALSE	FALSE	FALSE	FALSE	FALSE	FALSE	FALSE	FALSE	0	0.887721	2.45053	NA	1.46326	NA	NA	NA	NA	NA	NA	NA	NA	NA	NA	NA	NA	NA	NA	NA	NA	NA	NA	NA	NA	NA	NA	NA	NA	NA	NA	NA	NA	NA	NA
84d7c146e731b7945661c782ce01bc9e	34.8411	0	7.2525	FALSE	FALSE	FALSE	FALSE	FALSE	TRUE	FALSE	FALSE	FALSE	1	0.98652	-2.68877	-0.275912	-1.62443	NA	NA	NA	NA	NA	NA	NA	NA	NA	NA	NA	NA	NA	NA	NA	NA	NA	NA	NA	NA	NA	NA	NA	NA	NA	NA	NA	NA	NA	NA
e92d40ff02fe8d5fcc6db0bc80bedbf1	5.90137	0	5.81556	FALSE	FALSE	FALSE	FALSE	FALSE	FALSE	FALSE	FALSE	FALSE	0	0.966571	1.22112	-0.192688	0.251901	NA	NA	NA	NA	NA	NA	NA	NA	NA	NA	NA	NA	NA	NA	NA	NA	NA	NA	NA	NA	NA	NA	NA	NA	NA	NA	NA	NA	NA	NA
0f9c017b3a3863ea3ae7c6f5dbbc3bac	9.42466	0	6.64434	FALSE	FALSE	FALSE	FALSE	FALSE	FALSE	FALSE	FALSE	FALSE	0	0.905166	-1.13264	2.82723	-1.59288	NA	NA	NA	NA	NA	NA	NA	NA	NA	NA	NA	NA	NA	NA	NA	NA	NA	NA	NA	NA	NA	NA	NA	NA	NA	NA	NA	NA	NA	NA
db824ce33ec4b7b87a3d2143b4884668	59.5507	0	NA	FALSE	FALSE	FALSE	FALSE	FALSE	TRUE	TRUE	FALSE	FALSE	2	NA	-0.382583	NA	-0.484442	NA	NA	NA	NA	NA	NA	NA	NA	NA	NA	NA	NA	NA	NA	NA	NA	NA	NA	NA	NA	NA	NA	NA	NA	NA	NA	NA	NA	NA	NA
b6a4eb1ec46bc4d7195ff2c84d5b1bde	12.8603	0	6.54575	FALSE	FALSE	FALSE	FALSE	FALSE	FALSE	FALSE	FALSE	FALSE	0	0.937852	2.04011	1.43112	1.22202	NA	NA	NA	NA	NA	NA	NA	NA	NA	NA	NA	NA	NA	NA	NA	NA	NA	NA	NA	NA	NA	NA	NA	NA	NA	NA	NA	NA	NA	NA
335063427c7df0b0d7b44318b01646bb	43.0521	1	7.51125	FALSE	FALSE	FALSE	FALSE	FALSE	FALSE	FALSE	FALSE	FALSE	0	0.996549	3.57008	-1.48636	0.936083	NA	NA	NA	NA	NA	NA	NA	NA	NA	NA	NA	NA	NA	NA	NA	NA	NA	NA	NA	NA	NA	NA	NA	NA	NA	NA	NA	NA	NA	NA
db8baac6e6fb78b5ec593f146063e968	48.1945	0	6.944	FALSE	FALSE	FALSE	FALSE	FALSE	FALSE	FALSE	FALSE	FALSE	0	0.974115	-1.94721	0.516964	-1.32918	NA	NA	NA	NA	NA	NA	NA	NA	NA	NA	NA	NA	NA	NA	NA	NA	NA	NA	NA	NA	NA	NA	NA	NA	NA	NA	NA	NA	NA	NA
293d8eea5295a80cd816ddc2a9f75d47	46.5753	0	6.78999	FALSE	FALSE	FALSE	FALSE	FALSE	FALSE	FALSE	FALSE	FALSE	0	1.0009	-0.108107	-0.610111	-0.146165	NA	NA	NA	NA	NA	NA	NA	NA	NA	NA	NA	NA	NA	NA	NA	NA	NA	NA	NA	NA	NA	NA	NA	NA	NA	NA	NA	NA	NA	NA
59cdcbdf88d43d065c51b162be9fca87	13.0658	1	6.1435	FALSE	TRUE	FALSE	FALSE	FALSE	FALSE	FALSE	FALSE	TRUE	1	0.95717	-1.10515	0.217354	-1.95278	0.713709	1.0967	-1.07313	-0.424989	2.06065	1.02975	-1.35853	-0.663315	-1.29851	-0.331294	1.51119	-0.839306	-1.63389	7.96466	3.06628	-2.7878	2	3	2	2	3	2	2	2	3	2	3	3	1	2
54f542b600b1e0fac613ca187d4828bd	4.26849	0	NA	FALSE	FALSE	FALSE	FALSE	FALSE	FALSE	FALSE	FALSE	FALSE	0	NA	0.487883	NA	-0.508956	NA	NA	NA	NA	NA	NA	NA	NA	NA	NA	NA	-4.25705	-0.116713	-5.66184	-4.35019	-0.547094	2	2	2	1	2	2	2	2	2	2	1	2	2	2
d6fa288d2642c767cec263361454ab83	4.26027	1	5.06468	TRUE	TRUE	TRUE	TRUE	FALSE	FALSE	FALSE	FALSE	TRUE	3	0.973103	2.01501	-0.857414	0.860066	0.768714	0.323568	-1.08421	0.100524	0.995427	0.844823	0.335663	-0.554754	1.0851	-0.705425	1.44409	-9.18137	4.97404	-4.28273	2.82103	-1.3299	2	1	2	2	2	3	2	1	1	1	2	2	2	2
2b455eba64bd30184d340ad15733af17	49.5507	0	6.654	FALSE	FALSE	FALSE	FALSE	FALSE	FALSE	FALSE	FALSE	FALSE	0	1.04186	3.00253	-2.20548	1.82097	NA	NA	NA	NA	NA	NA	NA	NA	NA	NA	NA	NA	NA	NA	NA	NA	NA	NA	NA	NA	NA	NA	NA	NA	NA	NA	NA	NA	NA	NA
dfd4443add390e908bdcbb9d4a3b99f3	36.2932	0	7.07325	FALSE	FALSE	FALSE	FALSE	FALSE	FALSE	FALSE	FALSE	FALSE	0	1.05918	-0.934753	-3.68857	-0.574755	NA	NA	NA	NA	NA	NA	NA	NA	NA	NA	NA	NA	NA	NA	NA	NA	NA	NA	NA	NA	NA	NA	NA	NA	NA	NA	NA	NA	NA	NA
46747ce8d50bafb48816e8dc69a41dea	8.23014	0	5.7815	FALSE	FALSE	FALSE	FALSE	FALSE	FALSE	FALSE	FALSE	FALSE	0	0.98846	-1.9049	-1.12874	-2.34918	-0.469273	-0.320463	-0.297131	-0.842544	-0.25845	-0.359875	-0.329939	-0.290265	-0.661226	-0.260172	-0.768241	NA	NA	NA	NA	NA	NA	NA	NA	NA	NA	NA	NA	NA	NA	NA	NA	NA	NA	NA
ea117c0775b5d33e200a7c985b3f53ae	18.2164	1	7.209	FALSE	TRUE	FALSE	FALSE	FALSE	FALSE	FALSE	FALSE	TRUE	1	1.01499	0.649725	-2.20187	-0.794724	0.767999	0.83337	1.38017	0.16489	0.48599	0.0438707	0.405792	-1.75004	-0.211709	-0.469868	-0.0783529	NA	NA	NA	NA	NA	NA	NA	NA	NA	NA	NA	NA	NA	NA	NA	NA	NA	NA	NA
7ce30dda999c627648973677edd521a0	39.2521	0	6.158	FALSE	FALSE	FALSE	FALSE	FALSE	FALSE	FALSE	FALSE	FALSE	0	0.967906	-2.14922	0.687064	-1.33228	NA	NA	NA	NA	NA	NA	NA	NA	NA	NA	NA	7.24478	-7.18399	-3.68995	9.85815	-4.4167	2	1	3	3	3	3	3	2	2	2	3	2	3	3
cba5201cc70eb226548cfa1325a5aac8	13.8795	0	7.11152	FALSE	FALSE	FALSE	TRUE	FALSE	FALSE	FALSE	FALSE	TRUE	1	1.01077	2.26578	-1.98088	1.42896	0.336049	-0.959657	-0.463389	-0.569115	0.040821	-1.40416	0.501003	0.157517	0.556398	0.13079	-0.457121	NA	NA	NA	NA	NA	NA	NA	NA	NA	NA	NA	NA	NA	NA	NA	NA	NA	NA	NA
dec61fe63356b8c0413ebd75a6b2b3c4	2.23014	1	3.70675	FALSE	FALSE	FALSE	FALSE	FALSE	FALSE	FALSE	FALSE	FALSE	0	0.996259	3.03164	-1.75723	1.76532	-0.252432	-1.61812	-0.853585	-0.076969	2.72959	-0.214125	-0.102549	0.424874	-0.0767518	0.732093	-0.725237	-3.19982	-8.70807	-2.44144	-4.87716	-5.40276	2	2	2	2	2	2	2	2	2	2	2	1	3	3
da3defb22160ec015aa7c979df983647	10.6082	0	8.00928	FALSE	FALSE	FALSE	FALSE	FALSE	FALSE	FALSE	FALSE	FALSE	0	0.950008	1.65016	0.767989	0.830042	NA	NA	NA	NA	NA	NA	NA	NA	NA	NA	NA	NA	NA	NA	NA	NA	NA	NA	NA	NA	NA	NA	NA	NA	NA	NA	NA	NA	NA	NA
23db1453636ecfeb96184f8aa4ab1c79	24.663	0	6.5485	FALSE	TRUE	FALSE	FALSE	FALSE	FALSE	FALSE	FALSE	TRUE	1	0.994269	3.80285	-0.845073	2.57519	NA	NA	NA	NA	NA	NA	NA	NA	NA	NA	NA	-12.9825	-1.47933	0.428628	3.28565	7.68315	2	2	2	3	2	2	2	2	2	3	3	2	2	2
096314349c3713c7ea14d4b7cc693aef	7.01918	1	5.227	FALSE	TRUE	TRUE	TRUE	FALSE	FALSE	FALSE	FALSE	TRUE	3	1.01453	2.89771	-2.32	1.45322	0.786688	1.32471	-0.944328	1.18603	-0.980872	0.456362	-0.518676	0.093178	1.33007	-0.56917	1.33914	NA	NA	NA	NA	NA	NA	NA	NA	NA	NA	NA	NA	NA	NA	NA	NA	NA	NA	NA
f31a40e806cf7a24a11688dcb5bad3a0	13.9096	0	6.1935	FALSE	TRUE	FALSE	FALSE	FALSE	FALSE	FALSE	FALSE	TRUE	1	0.92624	2.58372	2.0245	1.68566	1.08815	1.07411	-0.644304	-0.900356	-0.858407	-0.487161	0.0549011	0.0781112	0.178809	0.140467	0.205345	-0.723561	1.50137	0.212048	7.63042	3.11432	2	3	2	2	2	2	3	1	2	2	2	3	2	3
c146592169cc513dd5c7e6fde92d893b	39.7342	1	7.10675	FALSE	FALSE	FALSE	TRUE	FALSE	FALSE	FALSE	FALSE	TRUE	1	0.980596	1.36859	-0.801576	-1.37951	NA	NA	NA	NA	NA	NA	NA	NA	NA	NA	NA	-2.3395	4.28776	1.31166	8.2208	2.795	2	1	2	3	3	2	2	2	1	2	2	3	2	2
d8f1477058732c124e6518ce3440468f	41.674	1	7.2845	FALSE	FALSE	FALSE	FALSE	FALSE	FALSE	FALSE	FALSE	FALSE	0	0.958148	2.52823	0.111024	-0.202978	NA	NA	NA	NA	NA	NA	NA	NA	NA	NA	NA	NA	NA	NA	NA	NA	NA	NA	NA	NA	NA	NA	NA	NA	NA	NA	NA	NA	NA	NA
455a4fc08367f9d176d60b83da8c0fe6	3.72603	0	6.31353	FALSE	FALSE	FALSE	FALSE	FALSE	FALSE	FALSE	FALSE	FALSE	0	0.994895	1.33206	-1.60967	0.233163	NA	NA	NA	NA	NA	NA	NA	NA	NA	NA	NA	NA	NA	NA	NA	NA	NA	NA	NA	NA	NA	NA	NA	NA	NA	NA	NA	NA	NA	NA
027abb6ba3bd2003a2fc0df1a6ceeb03	45.7425	0	7.14	FALSE	FALSE	FALSE	FALSE	FALSE	FALSE	FALSE	FALSE	FALSE	0	1.02763	3.4056	-1.75177	2.05841	NA	NA	NA	NA	NA	NA	NA	NA	NA	NA	NA	NA	NA	NA	NA	NA	NA	NA	NA	NA	NA	NA	NA	NA	NA	NA	NA	NA	NA	NA
42a80b52c03ab7e113f0db64601b54fc	35.4822	1	7.254	FALSE	FALSE	TRUE	TRUE	FALSE	FALSE	FALSE	FALSE	TRUE	2	0.954241	3.70639	0.353681	1.11026	1.07578	0.368807	-0.595138	-1.1057	-0.784428	-0.754	0.546205	-0.568592	0.164035	0.922263	-0.924243	15.6969	2.85721	-11.4546	5.41503	2.94174	1	1	2	3	2	2	3	1	1	2	2	2	2	3
4c36e7b840e57471b13fe6d8e4e70dc0	38.8493	0	6.6185	FALSE	FALSE	FALSE	FALSE	FALSE	FALSE	FALSE	FALSE	FALSE	0	0.967202	-1.149	0.712836	-0.723576	NA	NA	NA	NA	NA	NA	NA	NA	NA	NA	NA	NA	NA	NA	NA	NA	NA	NA	NA	NA	NA	NA	NA	NA	NA	NA	NA	NA	NA	NA
1cd9bc1ad953597d80e11894f11cebb6	44.2795	0	7.7035	FALSE	FALSE	FALSE	FALSE	FALSE	FALSE	TRUE	FALSE	FALSE	1	1.00498	-1.14074	-0.838169	-0.767847	NA	NA	NA	NA	NA	NA	NA	NA	NA	NA	NA	NA	NA	NA	NA	NA	NA	NA	NA	NA	NA	NA	NA	NA	NA	NA	NA	NA	NA	NA
8943906df00444ee350510e160a81e22	10.4219	0	7.60972	FALSE	FALSE	FALSE	FALSE	FALSE	FALSE	FALSE	FALSE	FALSE	0	0.927726	1.48439	1.80836	0.683554	NA	NA	NA	NA	NA	NA	NA	NA	NA	NA	NA	NA	NA	NA	NA	NA	NA	NA	NA	NA	NA	NA	NA	NA	NA	NA	NA	NA	NA	NA
b1728234605241eeba7a16b82c57a40b	4.8	1	6.28967	FALSE	FALSE	FALSE	FALSE	FALSE	FALSE	FALSE	FALSE	FALSE	0	0.989895	0.152415	-1.45262	-0.664644	NA	NA	NA	NA	NA	NA	NA	NA	NA	NA	NA	NA	NA	NA	NA	NA	NA	NA	NA	NA	NA	NA	NA	NA	NA	NA	NA	NA	NA	NA
bf2b59d4512254336e199196761f6d22	44.9068	0	6.08625	FALSE	FALSE	FALSE	FALSE	FALSE	FALSE	FALSE	FALSE	FALSE	0	0.956251	3.62893	1.24781	2.19279	NA	NA	NA	NA	NA	NA	NA	NA	NA	NA	NA	NA	NA	NA	NA	NA	NA	NA	NA	NA	NA	NA	NA	NA	NA	NA	NA	NA	NA	NA
a79cb416ae514cd9ddd429f4d44f7beb	4.08493	1	5.78875	FALSE	FALSE	FALSE	FALSE	FALSE	FALSE	FALSE	FALSE	FALSE	0	0.935104	2.21324	0.52005	1.02762	NA	NA	NA	NA	NA	NA	NA	NA	NA	NA	NA	NA	NA	NA	NA	NA	NA	NA	NA	NA	NA	NA	NA	NA	NA	NA	NA	NA	NA	NA
771d9b431b8840bac774a448165e4e50	10.463	1	4.866	FALSE	TRUE	FALSE	FALSE	FALSE	FALSE	FALSE	FALSE	TRUE	1	0.953163	1.46008	0.240466	0.167551	0.529005	-0.0206996	1.59011	1.1453	-0.354117	0.478447	1.03502	0.838302	-0.75051	-1.10725	1.16305	NA	NA	NA	NA	NA	NA	NA	NA	NA	NA	NA	NA	NA	NA	NA	NA	NA	NA	NA
f0d5252fcc7b2341e9cda8030f2ee025	32.6932	0	6.54752	FALSE	FALSE	FALSE	FALSE	FALSE	FALSE	FALSE	FALSE	FALSE	0	0.998435	0.770679	-0.899566	0.495015	NA	NA	NA	NA	NA	NA	NA	NA	NA	NA	NA	NA	NA	NA	NA	NA	NA	NA	NA	NA	NA	NA	NA	NA	NA	NA	NA	NA	NA	NA
4e003c11a3f5cd41e1b99283946feede	67.0685	1	8.07125	FALSE	FALSE	FALSE	FALSE	FALSE	FALSE	FALSE	FALSE	FALSE	0	0.949051	2.83462	0.510097	-0.00300784	NA	NA	NA	NA	NA	NA	NA	NA	NA	NA	NA	NA	NA	NA	NA	NA	NA	NA	NA	NA	NA	NA	NA	NA	NA	NA	NA	NA	NA	NA
f36f1062faaadd7ddbff6a5e8ae35a4a	10.3233	1	5.82	FALSE	FALSE	FALSE	FALSE	FALSE	FALSE	FALSE	FALSE	FALSE	0	0.926926	2.30822	1.29716	0.843785	-1.61217	-0.659837	-0.280793	-0.649264	-0.297249	-0.762576	-0.434948	-0.0890176	0.0982221	-0.0473474	-0.19887	NA	NA	NA	NA	NA	NA	NA	NA	NA	NA	NA	NA	NA	NA	NA	NA	NA	NA	NA
e72afc6bc88a33e8a29bc1a53de6f0cb	40.1096	1	8.25891	FALSE	FALSE	FALSE	FALSE	FALSE	FALSE	FALSE	FALSE	FALSE	0	0.971378	3.53852	-0.422603	0.908872	NA	NA	NA	NA	NA	NA	NA	NA	NA	NA	NA	NA	NA	NA	NA	NA	NA	NA	NA	NA	NA	NA	NA	NA	NA	NA	NA	NA	NA	NA
48b5335a0e0e62c3a6ae195332c68eae	19.5123	0	6.97475	TRUE	TRUE	FALSE	FALSE	TRUE	FALSE	FALSE	FALSE	TRUE	3	1.00982	-0.323638	-1.7568	-0.405701	NA	NA	NA	NA	NA	NA	NA	NA	NA	NA	NA	-5.11978	-6.81419	4.32673	-1.27227	5.98276	2	3	1	2	2	1	2	2	3	2	2	1	2	2
83ab1b13c28e1e27d92debd42ec4a7a7	10.7808	0	5.23633	TRUE	TRUE	FALSE	TRUE	FALSE	TRUE	FALSE	TRUE	TRUE	3	0.962128	-0.0774309	0.204577	-0.614747	0.194449	1.0914	-1.16061	0.0637199	0.727609	0.621002	1.29828	1.13686	0.713264	0.864613	-0.292665	NA	NA	NA	NA	NA	NA	NA	NA	NA	NA	NA	NA	NA	NA	NA	NA	NA	NA	NA
2e14346c79d58e30f8d08d104078523f	2.8411	0	NA	FALSE	TRUE	FALSE	TRUE	FALSE	FALSE	FALSE	FALSE	TRUE	2	NA	3.08657	NA	1.82367	0.714698	-1.9291	1.43855	-0.321923	2.04637	0.6929	-0.99661	-0.696746	0.0436107	0.469183	1.02428	NA	NA	NA	NA	NA	NA	NA	NA	NA	NA	NA	NA	NA	NA	NA	NA	NA	NA	NA
263457086dd50939825e7440db2fc90a	21.2137	1	7.45738	FALSE	FALSE	TRUE	FALSE	FALSE	FALSE	FALSE	FALSE	TRUE	1	0.974935	3.91254	-0.441084	1.67191	0.983607	-1.16241	-0.400554	-0.237309	-0.550123	-0.34893	-0.792946	-0.362531	0.221936	0.221572	-0.314146	-7.13349	8.64029	1.49711	5.78965	0.154523	1	1	1	3	3	2	2	1	1	2	2	2	2	2
1f5139b5be9dbe177f2d973002baf317	8.69863	1	NA	FALSE	FALSE	TRUE	FALSE	FALSE	FALSE	FALSE	FALSE	TRUE	1	NA	1.41078	NA	0.198158	0.972542	-0.528513	-0.510644	-0.472376	-0.609854	0.183153	-0.834152	-0.417053	0.00630023	-0.57339	1.90497	-5.37131	9.93587	-1.35712	-0.705942	5.26485	3	2	3	1	2	2	1	2	2	3	2	2	2	1
a7d3d469009f9e40fadf85337f253cba	18.6795	0	6.354	FALSE	FALSE	TRUE	TRUE	FALSE	FALSE	FALSE	FALSE	TRUE	2	0.899887	0.82886	3.50237	0.429063	NA	NA	NA	NA	NA	NA	NA	NA	NA	NA	NA	5.9482	-2.39726	1.20044	-8.34104	4.07159	3	3	2	2	1	1	2	3	3	2	1	2	1	2
d33b5d00a811e945d277a5a05e22f4d9	53.4986	0	7.33837	FALSE	FALSE	FALSE	FALSE	FALSE	TRUE	FALSE	TRUE	FALSE	2	1.0005	-2.13261	-0.47887	-1.55826	NA	NA	NA	NA	NA	NA	NA	NA	NA	NA	NA	NA	NA	NA	NA	NA	NA	NA	NA	NA	NA	NA	NA	NA	NA	NA	NA	NA	NA	NA
fbf89b4aa2aa98b32b24f69489a82443	36.1068	1	7.044	FALSE	FALSE	FALSE	FALSE	FALSE	FALSE	FALSE	FALSE	FALSE	0	0.93044	4.1286	1.34761	1.52019	NA	NA	NA	NA	NA	NA	NA	NA	NA	NA	NA	NA	NA	NA	NA	NA	NA	NA	NA	NA	NA	NA	NA	NA	NA	NA	NA	NA	NA	NA
87fbb65b44628b54bfae5feb09ff058c	48.0849	1	7.2735	FALSE	FALSE	FALSE	FALSE	FALSE	FALSE	FALSE	FALSE	FALSE	0	1.03586	-0.559371	-3.03224	-3.93514	NA	NA	NA	NA	NA	NA	NA	NA	NA	NA	NA	NA	NA	NA	NA	NA	NA	NA	NA	NA	NA	NA	NA	NA	NA	NA	NA	NA	NA	NA
557cace8be2ba62362750f8fbf312570	19.6685	1	6.97575	FALSE	FALSE	TRUE	FALSE	FALSE	FALSE	FALSE	FALSE	TRUE	1	0.950004	3.10823	0.699698	1.07912	NA	NA	NA	NA	NA	NA	NA	NA	NA	NA	NA	22.5538	-12.0261	-0.00656536	4.50967	7.96788	3	2	3	3	2	3	3	3	2	3	3	2	3	3
c22490863015709c442cfea309c3ad0f	34.389	0	6.8965	FALSE	FALSE	FALSE	FALSE	FALSE	FALSE	FALSE	FALSE	FALSE	0	0.962165	-3.07794	0.898985	-1.85722	NA	NA	NA	NA	NA	NA	NA	NA	NA	NA	NA	NA	NA	NA	NA	NA	NA	NA	NA	NA	NA	NA	NA	NA	NA	NA	NA	NA	NA	NA
d351d9e8383bef70f3dbcac024fc4535	3.15342	1	5.39458	FALSE	FALSE	FALSE	FALSE	FALSE	FALSE	FALSE	FALSE	FALSE	0	0.953796	3.12668	-0.215828	1.80773	NA	NA	NA	NA	NA	NA	NA	NA	NA	NA	NA	NA	NA	NA	NA	NA	NA	NA	NA	NA	NA	NA	NA	NA	NA	NA	NA	NA	NA	NA
b73ace7c82ed13751a8af1364976c4a0	9.64384	0	NA	FALSE	TRUE	TRUE	TRUE	FALSE	FALSE	FALSE	FALSE	TRUE	3	NA	1.5115	NA	0.676779	0.922732	0.058548	-0.650583	-1.08284	0.40614	1.82145	0.623369	-0.668473	-0.393695	-0.63079	-1.45274	NA	NA	NA	NA	NA	NA	NA	NA	NA	NA	NA	NA	NA	NA	NA	NA	NA	NA	NA
ee657efef7590d6c7002cbf44ae81503	5.96438	1	6.00028	FALSE	TRUE	TRUE	FALSE	TRUE	FALSE	FALSE	FALSE	TRUE	3	0.985488	-1.67263	-1.24536	-2.17068	0.429842	0.799511	1.21687	0.0628862	1.60301	0.725787	1.08004	0.71687	-0.879106	-0.563403	1.01005	5.83185	11.0881	2.19614	7.90664	-5.40708	1	1	2	3	3	3	1	1	1	2	3	3	2	1
0d44671d9905b705a6cba958f4628c2f	9.03014	0	5.78675	FALSE	FALSE	FALSE	FALSE	FALSE	FALSE	FALSE	FALSE	FALSE	0	0.975837	2.85297	-0.506117	1.80556	-1.24472	-0.637704	-0.363129	-0.133103	-0.333611	-0.905865	-0.618876	-0.373498	-0.306969	0.561378	-0.408135	-12.7646	1.92246	-4.57364	-5.33683	0.546185	2	2	2	2	1	2	2	2	1	2	2	1	2	2
05094d1d55a1c03f12c01a1b32ac76d1	36.2685	0	6.661	FALSE	FALSE	FALSE	FALSE	FALSE	FALSE	FALSE	FALSE	FALSE	0	1.02323	3.04991	-1.98481	1.83536	NA	NA	NA	NA	NA	NA	NA	NA	NA	NA	NA	NA	NA	NA	NA	NA	NA	NA	NA	NA	NA	NA	NA	NA	NA	NA	NA	NA	NA	NA
d6c999002fb2b22f9fefd383068972d4	13.2959	0	8.08271	FALSE	FALSE	FALSE	FALSE	FALSE	FALSE	FALSE	FALSE	FALSE	0	0.964149	-1.68888	0.205302	-1.79528	NA	NA	NA	NA	NA	NA	NA	NA	NA	NA	NA	NA	NA	NA	NA	NA	NA	NA	NA	NA	NA	NA	NA	NA	NA	NA	NA	NA	NA	NA
c22a4f1dde8cd674deee759941b92387	15.8986	1	6.49618	FALSE	FALSE	FALSE	FALSE	FALSE	FALSE	FALSE	FALSE	FALSE	0	0.97371	3.05677	-0.379909	1.19651	NA	NA	NA	NA	NA	NA	NA	NA	NA	NA	NA	NA	NA	NA	NA	NA	NA	NA	NA	NA	NA	NA	NA	NA	NA	NA	NA	NA	NA	NA
4005669772c60a99c59b38c46537b7f2	41.7726	1	7.0855	FALSE	FALSE	FALSE	FALSE	FALSE	FALSE	FALSE	FALSE	FALSE	0	0.916819	3.72464	1.82285	1.10729	NA	NA	NA	NA	NA	NA	NA	NA	NA	NA	NA	NA	NA	NA	NA	NA	NA	NA	NA	NA	NA	NA	NA	NA	NA	NA	NA	NA	NA	NA
9b73e248aa22820f80d9103cd96f8480	5.23562	1	5.54252	FALSE	FALSE	FALSE	FALSE	FALSE	FALSE	FALSE	FALSE	FALSE	0	0.964147	1.15303	-0.479087	0.126101	NA	NA	NA	NA	NA	NA	NA	NA	NA	NA	NA	NA	NA	NA	NA	NA	NA	NA	NA	NA	NA	NA	NA	NA	NA	NA	NA	NA	NA	NA
7d882b8b2cdf2352f1ef29b7bfa6c2b9	5.65205	1	NA	FALSE	TRUE	TRUE	TRUE	FALSE	FALSE	FALSE	FALSE	TRUE	3	NA	0.957464	NA	-0.0470109	0.427045	-0.422981	1.53949	2.04898	0.863475	0.918947	-0.698656	1.32264	-0.433523	-1.03641	-0.420852	-3.01847	-4.10703	1.99443	2.56851	-1.77743	3	2	3	3	2	2	3	3	2	3	3	2	2	2
7c8822538ffa3ce2f36dae12833d6149	32.0904	0	6.59023	FALSE	FALSE	FALSE	FALSE	FALSE	FALSE	FALSE	TRUE	FALSE	1	0.96504	2.55395	0.741045	1.59731	NA	NA	NA	NA	NA	NA	NA	NA	NA	NA	NA	NA	NA	NA	NA	NA	NA	NA	NA	NA	NA	NA	NA	NA	NA	NA	NA	NA	NA	NA
c119414c52ade59c11269a07364017a6	44.8932	0	7.4365	FALSE	FALSE	FALSE	FALSE	FALSE	FALSE	FALSE	FALSE	FALSE	0	0.988072	0.997576	-0.103516	0.555526	NA	NA	NA	NA	NA	NA	NA	NA	NA	NA	NA	NA	NA	NA	NA	NA	NA	NA	NA	NA	NA	NA	NA	NA	NA	NA	NA	NA	NA	NA
aada00b1ed2b4dc618e083e889841ac0	8.01918	0	5.85506	TRUE	TRUE	TRUE	FALSE	TRUE	FALSE	FALSE	FALSE	TRUE	3	1.0316	2.618	-3.16026	1.57401	0.870906	-0.418879	-0.490495	-0.622672	-0.841127	1.14833	-0.830564	0.066616	-0.311963	0.0286503	0.788363	NA	NA	NA	NA	NA	NA	NA	NA	NA	NA	NA	NA	NA	NA	NA	NA	NA	NA	NA
1892136d4ed5c65edbfbcc88495ef9fa	39.8274	0	6.74497	FALSE	FALSE	FALSE	FALSE	FALSE	FALSE	FALSE	FALSE	FALSE	0	0.987958	-2.28774	-0.21319	-1.42183	NA	NA	NA	NA	NA	NA	NA	NA	NA	NA	NA	NA	NA	NA	NA	NA	NA	NA	NA	NA	NA	NA	NA	NA	NA	NA	NA	NA	NA	NA
863e68f5baa78b6bfe68cec28f982641	26.4329	0	6.95075	TRUE	FALSE	FALSE	FALSE	FALSE	FALSE	TRUE	FALSE	TRUE	2	0.970424	0.865966	0.354624	0.594203	NA	NA	NA	NA	NA	NA	NA	NA	NA	NA	NA	NA	NA	NA	NA	NA	NA	NA	NA	NA	NA	NA	NA	NA	NA	NA	NA	NA	NA	NA
2ab239fb47a5ae52515328284f22c477	37.9753	0	6.82376	FALSE	FALSE	FALSE	FALSE	FALSE	FALSE	FALSE	FALSE	FALSE	0	1.01523	-0.722973	-1.53193	-0.46004	NA	NA	NA	NA	NA	NA	NA	NA	NA	NA	NA	-10.2553	3.07522	-2.15499	-2.54335	-2.95024	1	2	1	1	2	2	2	2	2	1	2	2	2	2
a1a9694df2ad60251579cfcd7ca65766	8.30959	0	6.09774	FALSE	FALSE	FALSE	FALSE	FALSE	FALSE	FALSE	FALSE	FALSE	0	0.904389	1.09835	2.81803	0.26378	NA	NA	NA	NA	NA	NA	NA	NA	NA	NA	NA	NA	NA	NA	NA	NA	NA	NA	NA	NA	NA	NA	NA	NA	NA	NA	NA	NA	NA	NA
f913481c7ad1c0e21f9b1f5ef62b54fc	13.6055	0	6.79	FALSE	FALSE	FALSE	FALSE	FALSE	FALSE	FALSE	FALSE	FALSE	0	0.996455	-2.29578	-1.312	-2.26592	NA	NA	NA	NA	NA	NA	NA	NA	NA	NA	NA	NA	NA	NA	NA	NA	NA	NA	NA	NA	NA	NA	NA	NA	NA	NA	NA	NA	NA	NA
ad53431d2d11e41487d3cf1571627a29	34.611	0	8.03414	TRUE	FALSE	FALSE	FALSE	FALSE	FALSE	FALSE	TRUE	TRUE	2	1.04752	-0.286561	-3.23743	-0.167454	NA	NA	NA	NA	NA	NA	NA	NA	NA	NA	NA	NA	NA	NA	NA	NA	NA	NA	NA	NA	NA	NA	NA	NA	NA	NA	NA	NA	NA	NA
f7e1ba934682a66ae389f6997b6e3c83	20.0384	0	7.63342	FALSE	FALSE	TRUE	TRUE	FALSE	FALSE	FALSE	FALSE	TRUE	2	0.980564	1.55107	-0.329798	0.99821	0.641672	-1.02531	-0.262295	-0.750118	-0.419164	-1.15713	-0.539114	0.0528477	0.341732	-0.274742	-0.404537	NA	NA	NA	NA	NA	NA	NA	NA	NA	NA	NA	NA	NA	NA	NA	NA	NA	NA	NA
f77d9e20219219fbb0f285ab71c35af4	54.8795	1	6.335	FALSE	FALSE	FALSE	FALSE	FALSE	FALSE	FALSE	FALSE	FALSE	0	0.934439	-0.942163	1.02879	NA	NA	NA	NA	NA	NA	NA	NA	NA	NA	NA	NA	NA	NA	NA	NA	NA	NA	NA	NA	NA	NA	NA	NA	NA	NA	NA	NA	NA	NA	NA
0811d0380f16b810bdf5ce2ae8b9cf6f	46.4192	1	7.0765	TRUE	FALSE	FALSE	FALSE	FALSE	FALSE	FALSE	FALSE	TRUE	1	1.026	3.64428	-2.67295	1.0273	NA	NA	NA	NA	NA	NA	NA	NA	NA	NA	NA	NA	NA	NA	NA	NA	NA	NA	NA	NA	NA	NA	NA	NA	NA	NA	NA	NA	NA	NA
af3402fa5fdf917d50dfbbf263490bb1	7.15342	0	5.73628	FALSE	FALSE	FALSE	FALSE	FALSE	FALSE	FALSE	FALSE	FALSE	0	0.941275	0.0642699	1.04238	-0.704047	NA	NA	NA	NA	NA	NA	NA	NA	NA	NA	NA	NA	NA	NA	NA	NA	NA	NA	NA	NA	NA	NA	NA	NA	NA	NA	NA	NA	NA	NA
e38dff54652b5395acdfa7dc846e86b2	2.92329	1	4.3565	FALSE	TRUE	TRUE	TRUE	FALSE	FALSE	FALSE	FALSE	TRUE	3	0.949469	0.446361	-0.0736865	-0.36177	0.205037	-0.252557	-0.499012	0.773204	-0.281996	1.84621	-0.696305	1.04368	-1.66667	-0.110721	-1.34226	-4.88519	4.21878	-0.331006	8.13123	-3.50391	2	2	2	3	2	2	2	2	2	2	2	3	2	2
38780856dc853ba51f40a7e318e79865	74.3589	1	7.05125	FALSE	FALSE	FALSE	FALSE	FALSE	FALSE	FALSE	FALSE	FALSE	0	0.900529	3.37273	2.05308	0.762761	NA	NA	NA	NA	NA	NA	NA	NA	NA	NA	NA	NA	NA	NA	NA	NA	NA	NA	NA	NA	NA	NA	NA	NA	NA	NA	NA	NA	NA	NA
295ec75aeb3b5d80c51ffae8c2d1ef4b	14.5863	0	6.3465	FALSE	FALSE	FALSE	FALSE	FALSE	FALSE	FALSE	FALSE	FALSE	0	0.944456	0.624938	1.18917	0.13412	NA	NA	NA	NA	NA	NA	NA	NA	NA	NA	NA	NA	NA	NA	NA	NA	NA	NA	NA	NA	NA	NA	NA	NA	NA	NA	NA	NA	NA	NA
d40258ec7aa00820e62d5fd890243dd8	6.66575	0	5.97146	FALSE	FALSE	FALSE	FALSE	FALSE	FALSE	FALSE	FALSE	FALSE	0	1.00695	NA	-2.05604	NA	NA	NA	NA	NA	NA	NA	NA	NA	NA	NA	NA	NA	NA	NA	NA	NA	NA	NA	NA	NA	NA	NA	NA	NA	NA	NA	NA	NA	NA	NA
6420fc0293d3ba89b9c7c80d538aa550	5.2137	1	4.6285	FALSE	FALSE	FALSE	FALSE	FALSE	FALSE	FALSE	FALSE	FALSE	0	1.01509	-2.15898	-2.37526	-2.54071	-1.28137	-0.227536	-0.26956	-1.06843	-0.417236	0.150456	-0.746444	-0.211164	-0.524773	-0.0315763	-0.435618	-6.21514	-2.79297	-3.47798	-1.05912	0.996957	2	2	3	2	2	2	2	2	2	3	1	2	2	2
5189ef6a498286d3ee0ce6ee307f745d	9.06027	1	6.99375	FALSE	FALSE	FALSE	FALSE	FALSE	FALSE	FALSE	FALSE	FALSE	0	0.935313	NA	0.86748	NA	NA	NA	NA	NA	NA	NA	NA	NA	NA	NA	NA	NA	NA	NA	NA	NA	NA	NA	NA	NA	NA	NA	NA	NA	NA	NA	NA	NA	NA	NA
8ef91c7ad1fafc3e553564e522bf48f7	12.6055	1	8.71596	FALSE	FALSE	FALSE	FALSE	FALSE	FALSE	FALSE	FALSE	FALSE	0	0.933643	0.154422	1.18193	-0.945084	NA	NA	NA	NA	NA	NA	NA	NA	NA	NA	NA	NA	NA	NA	NA	NA	NA	NA	NA	NA	NA	NA	NA	NA	NA	NA	NA	NA	NA	NA
1340a2e7f000fe852998849d074cb876	44.8137	0	6.442	FALSE	FALSE	FALSE	FALSE	FALSE	FALSE	FALSE	FALSE	FALSE	0	0.948431	3.52354	1.58012	2.12664	NA	NA	NA	NA	NA	NA	NA	NA	NA	NA	NA	NA	NA	NA	NA	NA	NA	NA	NA	NA	NA	NA	NA	NA	NA	NA	NA	NA	NA	NA
e8ee0b7cd786abf2abb2caaf2268d636	8.36986	0	5.511	FALSE	FALSE	FALSE	FALSE	FALSE	FALSE	FALSE	FALSE	FALSE	0	0.95477	1.45185	0.457018	0.573158	-2.07237	-1.02741	-0.292207	-0.642091	-0.40177	-0.91228	0.529561	0.056402	-0.0351865	0.255446	0.148801	-4.43849	-11.3971	1.04949	-0.267704	-2.63318	2	3	1	2	2	3	2	2	3	2	2	1	3	2
346b906557ab8977fa75071b089e05ac	5.59452	0	5.89818	FALSE	FALSE	FALSE	FALSE	FALSE	FALSE	FALSE	FALSE	FALSE	0	0.969075	2.8886	-0.322266	1.73559	NA	NA	NA	NA	NA	NA	NA	NA	NA	NA	NA	NA	NA	NA	NA	NA	NA	NA	NA	NA	NA	NA	NA	NA	NA	NA	NA	NA	NA	NA
d719b03f745fc6d8ef4e42fc916f1072	13.8658	1	6.47296	FALSE	TRUE	FALSE	FALSE	FALSE	FALSE	FALSE	TRUE	TRUE	2	1.00621	1.91075	-1.84033	0.384394	-0.179777	0.294562	-0.502827	-0.800592	-0.604711	-0.355198	1.01845	0.0784976	0.799523	-0.542119	-0.716882	NA	NA	NA	NA	NA	NA	NA	NA	NA	NA	NA	NA	NA	NA	NA	NA	NA	NA	NA
ff665a53fb203d12d1274520b1eeaf55	41.2877	0	6.8475	FALSE	FALSE	FALSE	FALSE	FALSE	FALSE	FALSE	FALSE	FALSE	0	0.985029	0.731422	-0.0440014	0.403839	NA	NA	NA	NA	NA	NA	NA	NA	NA	NA	NA	NA	NA	NA	NA	NA	NA	NA	NA	NA	NA	NA	NA	NA	NA	NA	NA	NA	NA	NA
5e6b214267b31d50a13c4841ed97e64e	49.0932	0	7.3515	FALSE	FALSE	FALSE	FALSE	FALSE	FALSE	FALSE	FALSE	FALSE	0	1.01414	-0.672924	-1.09779	-0.530597	NA	NA	NA	NA	NA	NA	NA	NA	NA	NA	NA	NA	NA	NA	NA	NA	NA	NA	NA	NA	NA	NA	NA	NA	NA	NA	NA	NA	NA	NA
76261e8b5a8a2f73424fbf96b0a75119	7.46027	0	NA	FALSE	FALSE	FALSE	FALSE	FALSE	FALSE	FALSE	FALSE	FALSE	0	NA	0.33771	NA	-0.445064	NA	NA	NA	NA	NA	NA	NA	NA	NA	NA	NA	15.2575	-11.9978	8.08812	2.3441	4.69311	3	3	2	2	1	2	2	3	3	2	3	3	3	2
a1ebca74334b300c76d02474a68488cd	46.3425	1	7.78249	FALSE	FALSE	FALSE	FALSE	FALSE	FALSE	FALSE	FALSE	FALSE	0	0.986977	4.31696	-1.08085	1.8104	NA	NA	NA	NA	NA	NA	NA	NA	NA	NA	NA	NA	NA	NA	NA	NA	NA	NA	NA	NA	NA	NA	NA	NA	NA	NA	NA	NA	NA	NA
4532ac0b53086bf01776c9cc86f98c9d	40.0575	1	NA	FALSE	TRUE	FALSE	TRUE	FALSE	FALSE	FALSE	FALSE	TRUE	2	NA	2.09201	NA	-0.627531	NA	NA	NA	NA	NA	NA	NA	NA	NA	NA	NA	NA	NA	NA	NA	NA	NA	NA	NA	NA	NA	NA	NA	NA	NA	NA	NA	NA	NA	NA
ba8e28d9cefa43c51f854e0fe26d8848	48.0795	0	7.0365	FALSE	FALSE	TRUE	TRUE	FALSE	TRUE	FALSE	FALSE	TRUE	3	0.990844	2.11833	-0.168301	1.25374	NA	NA	NA	NA	NA	NA	NA	NA	NA	NA	NA	-2.84141	-5.2941	3.30808	8.70924	-0.906179	2	1	2	2	2	3	3	3	2	3	3	3	3	2
de5a41d98d7af8d7f70aeb76d93f5c81	6.86575	0	6.11442	FALSE	FALSE	FALSE	FALSE	TRUE	FALSE	FALSE	FALSE	TRUE	1	0.998095	1.45736	-1.63294	0.51024	0.281361	-0.874304	-0.275995	-0.530662	-0.383156	-0.607068	-0.281432	0.248047	-0.978276	-0.0261701	-0.513562	-11.9105	2.31201	5.46818	3.18258	-2.7822	2	2	1	2	2	2	2	3	2	2	2	2	2	2
c7481213d19f38383d9c8c11ea977aec	48.7836	1	NA	FALSE	FALSE	FALSE	FALSE	FALSE	FALSE	FALSE	FALSE	FALSE	0	NA	0.846277	NA	-2.2897	NA	NA	NA	NA	NA	NA	NA	NA	NA	NA	NA	NA	NA	NA	NA	NA	NA	NA	NA	NA	NA	NA	NA	NA	NA	NA	NA	NA	NA	NA
48284a744a01cbede8b14ef6972c0625	21.4219	1	8.07755	TRUE	FALSE	TRUE	TRUE	FALSE	FALSE	FALSE	FALSE	TRUE	3	0.985604	1.89286	-0.924198	0.0293625	NA	NA	NA	NA	NA	NA	NA	NA	NA	NA	NA	NA	NA	NA	NA	NA	NA	NA	NA	NA	NA	NA	NA	NA	NA	NA	NA	NA	NA	NA
96a59c3cab4e5dd795a853f89d8f4f51	39.6438	0	6.81276	FALSE	FALSE	FALSE	FALSE	FALSE	FALSE	FALSE	FALSE	FALSE	0	0.97867	-2.29701	0.204004	-1.4256	NA	NA	NA	NA	NA	NA	NA	NA	NA	NA	NA	NA	NA	NA	NA	NA	NA	NA	NA	NA	NA	NA	NA	NA	NA	NA	NA	NA	NA	NA
f472a3f9494a69686cb07e3089b072aa	18.2164	1	7.21525	FALSE	FALSE	FALSE	FALSE	FALSE	FALSE	FALSE	FALSE	FALSE	0	0.945742	0.04899	0.903883	-1.26532	NA	NA	NA	NA	NA	NA	NA	NA	NA	NA	NA	NA	NA	NA	NA	NA	NA	NA	NA	NA	NA	NA	NA	NA	NA	NA	NA	NA	NA	NA
155163e9e34566c8447143dee09a675c	24.1644	1	7.76424	FALSE	FALSE	FALSE	FALSE	FALSE	FALSE	FALSE	FALSE	FALSE	0	NA	-1.03242	NA	-2.55725	NA	NA	NA	NA	NA	NA	NA	NA	NA	NA	NA	NA	NA	NA	NA	NA	NA	NA	NA	NA	NA	NA	NA	NA	NA	NA	NA	NA	NA	NA
8429766dbe6ea64094943cb42a9e3c04	4.83014	1	4.28425	FALSE	FALSE	FALSE	TRUE	FALSE	FALSE	FALSE	FALSE	TRUE	1	0.968323	2.84966	-0.654495	1.51019	0.133077	0.338423	1.56724	1.3977	0.0702961	0.35834	-0.71448	-0.633799	0.0222122	-0.975053	-0.0558005	5.93607	9.47871	-2.52509	7.50196	0.2397	1	1	2	2	3	2	2	1	1	2	2	3	2	2
335f87ce28c118a7e8c9f9855b9fd4be	43.1233	1	7.12225	FALSE	FALSE	FALSE	FALSE	FALSE	TRUE	FALSE	FALSE	FALSE	1	0.961439	3.53098	-0.0343541	0.892354	NA	NA	NA	NA	NA	NA	NA	NA	NA	NA	NA	NA	NA	NA	NA	NA	NA	NA	NA	NA	NA	NA	NA	NA	NA	NA	NA	NA	NA	NA
a702404d1c7a5788e3a81afc1e41894f	11.1151	1	6.41209	FALSE	FALSE	FALSE	FALSE	FALSE	FALSE	FALSE	FALSE	FALSE	0	0.955845	2.08625	0.168209	0.635768	NA	NA	NA	NA	NA	NA	NA	NA	NA	NA	NA	-11.2019	-2.8937	0.59866	-7.47339	-0.0963484	2	2	2	2	2	2	2	2	3	2	1	1	2	1
c94798503522f075a50087fdbe2dc777	53.2055	0	7.07475	FALSE	FALSE	FALSE	FALSE	FALSE	FALSE	FALSE	FALSE	FALSE	0	1.0008	-1.57882	-0.494613	-1.18574	NA	NA	NA	NA	NA	NA	NA	NA	NA	NA	NA	NA	NA	NA	NA	NA	NA	NA	NA	NA	NA	NA	NA	NA	NA	NA	NA	NA	NA	NA
72aac32bb23291157cf1c12c271c4885	42.0603	0	6.5245	FALSE	FALSE	FALSE	FALSE	FALSE	FALSE	FALSE	FALSE	FALSE	0	0.955792	1.59022	1.26157	0.926658	NA	NA	NA	NA	NA	NA	NA	NA	NA	NA	NA	NA	NA	NA	NA	NA	NA	NA	NA	NA	NA	NA	NA	NA	NA	NA	NA	NA	NA	NA
9ed65378d76b264d41ed7ab566ac6afb	35.4	1	5.8355	FALSE	FALSE	FALSE	FALSE	FALSE	FALSE	FALSE	FALSE	FALSE	0	0.92677	2.91696	1.51619	0.346337	NA	NA	NA	NA	NA	NA	NA	NA	NA	NA	NA	NA	NA	NA	NA	NA	NA	NA	NA	NA	NA	NA	NA	NA	NA	NA	NA	NA	NA	NA
1033ac5d7e7cfd22dff0469f86c2b13c	9.87945	1	6.8105	FALSE	FALSE	FALSE	FALSE	FALSE	FALSE	FALSE	FALSE	FALSE	0	0.994708	-0.207971	-1.46764	-1.13006	-2.17491	0.710236	-0.506377	0.415589	-0.493891	-0.288239	-0.746414	-0.245803	-0.379292	-0.2348	0.562636	-10.5287	-9.0086	2.88894	-0.307173	1.95536	3	3	3	2	2	2	2	3	3	2	2	1	2	2
2b49946a7a1d397fcd4d73320d4670c6	15.7041	1	7.7085	FALSE	FALSE	FALSE	FALSE	FALSE	FALSE	FALSE	FALSE	FALSE	0	0.961779	2.10899	0.135871	0.462151	NA	NA	NA	NA	NA	NA	NA	NA	NA	NA	NA	NA	NA	NA	NA	NA	NA	NA	NA	NA	NA	NA	NA	NA	NA	NA	NA	NA	NA	NA
1e7b0ad13e859b7e2c2535b11079bef6	11.5836	0	NA	FALSE	FALSE	FALSE	FALSE	FALSE	FALSE	FALSE	FALSE	FALSE	0	NA	-0.376567	NA	-0.820773	-1.86272	-0.843976	-0.196415	-0.672504	-0.0946162	-0.853954	-0.417213	0.066515	-0.130685	-0.412898	-0.255951	2.82607	7.69633	4.08992	-2.27697	2.86283	2	2	2	2	2	1	1	2	2	2	1	3	1	2
9be122f00dc9ec6bf545a04afd016135	21.2384	1	7.3103	FALSE	TRUE	FALSE	FALSE	FALSE	FALSE	FALSE	FALSE	TRUE	1	0.914842	NA	2.26354	NA	NA	NA	NA	NA	NA	NA	NA	NA	NA	NA	NA	-12.6757	-0.577242	0.522097	2.54418	0.051712	2	2	1	2	2	2	2	2	2	1	2	2	2	3
acc3c907be435d380912486621ed27c9	10.7562	1	5.97475	FALSE	TRUE	FALSE	FALSE	FALSE	FALSE	FALSE	FALSE	TRUE	1	0.947322	1.73816	0.496304	0.375563	0.626352	-0.517632	-0.543797	-0.114684	0.264858	0.922372	-0.590041	1.23925	-0.295565	-0.679154	0.26599	5.97419	2.90674	4.06745	-4.45226	-8.0039	2	2	2	1	3	2	1	3	2	2	1	2	2	1
d6d2dc3004ec1ed7a1234ab46cee46cd	9.06027	0	7.20318	FALSE	FALSE	FALSE	FALSE	FALSE	FALSE	FALSE	FALSE	FALSE	0	0.971614	NA	-0.306762	NA	NA	NA	NA	NA	NA	NA	NA	NA	NA	NA	NA	NA	NA	NA	NA	NA	NA	NA	NA	NA	NA	NA	NA	NA	NA	NA	NA	NA	NA	NA
09af3f819695ebb47e511319934d9500	5.89863	1	5.55412	TRUE	TRUE	TRUE	TRUE	FALSE	FALSE	FALSE	TRUE	TRUE	3	0.971659	-1.06278	-0.727224	-1.67894	NA	NA	NA	NA	NA	NA	NA	NA	NA	NA	NA	3.81778	-0.590523	6.51628	-5.45423	7.71766	3	2	2	2	1	1	1	3	2	2	2	2	1	1
6e24f32fc3fd91c1c4afbe76f724a247	16.1973	1	6.97487	TRUE	FALSE	TRUE	FALSE	FALSE	TRUE	FALSE	TRUE	TRUE	3	1.00637	0.483107	-1.80924	-0.833416	0.85078	0.635736	-0.626198	-0.0908564	-0.868022	-0.463748	-1.19817	1.84952	-0.373778	1.49247	0.326172	NA	NA	NA	NA	NA	NA	NA	NA	NA	NA	NA	NA	NA	NA	NA	NA	NA	NA	NA
5cd4d999db93c41fff8a34231331ffc1	6.87397	0	NA	FALSE	FALSE	FALSE	FALSE	FALSE	FALSE	FALSE	FALSE	FALSE	0	NA	2.30037	NA	1.25632	NA	NA	NA	NA	NA	NA	NA	NA	NA	NA	NA	NA	NA	NA	NA	NA	NA	NA	NA	NA	NA	NA	NA	NA	NA	NA	NA	NA	NA	NA
c0c35f97a7b44481dfac3dae0cb2bed6	17.2137	0	NA	TRUE	FALSE	TRUE	TRUE	FALSE	FALSE	FALSE	FALSE	TRUE	3	NA	1.96904	NA	1.26079	0.845729	-0.68285	-0.558514	-0.128033	-0.0950481	0.123647	-0.385481	-0.533805	-1.82484	0.444017	0.796184	NA	NA	NA	NA	NA	NA	NA	NA	NA	NA	NA	NA	NA	NA	NA	NA	NA	NA	NA
efea38b1c3f23486620abf72c5a0f409	70.0658	0	NA	FALSE	FALSE	FALSE	FALSE	FALSE	FALSE	FALSE	FALSE	FALSE	0	NA	-0.240336	NA	-0.544806	NA	NA	NA	NA	NA	NA	NA	NA	NA	NA	NA	NA	NA	NA	NA	NA	NA	NA	NA	NA	NA	NA	NA	NA	NA	NA	NA	NA	NA	NA
2e9731d2d945d58e497bff16f03469a8	3.19452	0	4.89247	FALSE	FALSE	FALSE	FALSE	FALSE	FALSE	FALSE	FALSE	FALSE	0	0.956384	1.44491	0.178159	0.307212	NA	NA	NA	NA	NA	NA	NA	NA	NA	NA	NA	NA	NA	NA	NA	NA	NA	NA	NA	NA	NA	NA	NA	NA	NA	NA	NA	NA	NA	NA
aba368301ae4b95a1ac687fae9cd6ae0	47.7315	0	7.01125	FALSE	FALSE	TRUE	TRUE	FALSE	FALSE	FALSE	FALSE	TRUE	2	1.02817	-1.33689	-1.70632	-0.934683	NA	NA	NA	NA	NA	NA	NA	NA	NA	NA	NA	NA	NA	NA	NA	NA	NA	NA	NA	NA	NA	NA	NA	NA	NA	NA	NA	NA	NA	NA
101d5d3369a1775cb5de3aa5618726e7	10.3699	0	6.89501	FALSE	FALSE	FALSE	FALSE	FALSE	FALSE	FALSE	FALSE	FALSE	0	0.983329	-0.7119	-0.807912	-1.17297	NA	NA	NA	NA	NA	NA	NA	NA	NA	NA	NA	NA	NA	NA	NA	NA	NA	NA	NA	NA	NA	NA	NA	NA	NA	NA	NA	NA	NA	NA
f311895fcbb28c4718f881133fafc952	9.09589	0	6.23299	TRUE	TRUE	TRUE	FALSE	FALSE	TRUE	FALSE	TRUE	TRUE	3	0.928354	3.5301	1.72529	2.38873	0.266581	-1.09739	1.2468	1.97358	-0.424508	-0.605379	1.15045	-0.13539	0.0294929	1.69688	2.01398	13.3803	14.4638	-2.32459	-2.79957	-2.11865	1	1	2	2	2	1	1	1	1	2	2	2	1	1
2a62a634b9472e1db395186676d7dbb3	4.45479	0	4.94194	FALSE	FALSE	FALSE	FALSE	FALSE	FALSE	FALSE	FALSE	FALSE	0	0.931554	-0.942122	1.39334	-1.80255	NA	NA	NA	NA	NA	NA	NA	NA	NA	NA	NA	NA	NA	NA	NA	NA	NA	NA	NA	NA	NA	NA	NA	NA	NA	NA	NA	NA	NA	NA
20c53bd27268d5a017b33fe0a3f60f01	46.5616	1	7.507	FALSE	FALSE	FALSE	FALSE	FALSE	FALSE	FALSE	FALSE	FALSE	0	0.944843	2.48276	0.639012	-0.32749	NA	NA	NA	NA	NA	NA	NA	NA	NA	NA	NA	NA	NA	NA	NA	NA	NA	NA	NA	NA	NA	NA	NA	NA	NA	NA	NA	NA	NA	NA
e0057a7eaa193b3a4d57120a77895139	13.1068	0	6.44424	FALSE	FALSE	FALSE	FALSE	FALSE	FALSE	FALSE	FALSE	FALSE	0	0.921469	-1.26593	2.21574	-1.46328	NA	NA	NA	NA	NA	NA	NA	NA	NA	NA	NA	NA	NA	NA	NA	NA	NA	NA	NA	NA	NA	NA	NA	NA	NA	NA	NA	NA	NA	NA
e57950aa3d933997aa03c87f689ace45	41.4959	1	7.90875	FALSE	FALSE	FALSE	FALSE	FALSE	FALSE	FALSE	FALSE	FALSE	0	0.979362	3.03409	-0.766877	0.353335	NA	NA	NA	NA	NA	NA	NA	NA	NA	NA	NA	NA	NA	NA	NA	NA	NA	NA	NA	NA	NA	NA	NA	NA	NA	NA	NA	NA	NA	NA
1e8d0ee31cef506c0072656d425507d6	39.3014	1	7.57925	FALSE	FALSE	FALSE	FALSE	FALSE	FALSE	FALSE	FALSE	FALSE	0	0.925802	3.89383	1.48279	1.28531	NA	NA	NA	NA	NA	NA	NA	NA	NA	NA	NA	NA	NA	NA	NA	NA	NA	NA	NA	NA	NA	NA	NA	NA	NA	NA	NA	NA	NA	NA
4423c365e7b533ff2e5fa15d0cb06dc3	46.1781	0	7.152	FALSE	FALSE	FALSE	FALSE	FALSE	FALSE	FALSE	FALSE	FALSE	0	0.951671	-1.13478	1.43961	-0.786641	NA	NA	NA	NA	NA	NA	NA	NA	NA	NA	NA	NA	NA	NA	NA	NA	NA	NA	NA	NA	NA	NA	NA	NA	NA	NA	NA	NA	NA	NA
d83462a75c07c17d69b6846678a1fb41	43.5534	0	7.5395	FALSE	FALSE	FALSE	FALSE	FALSE	FALSE	FALSE	FALSE	FALSE	0	0.940907	3.32905	1.90877	1.99881	NA	NA	NA	NA	NA	NA	NA	NA	NA	NA	NA	NA	NA	NA	NA	NA	NA	NA	NA	NA	NA	NA	NA	NA	NA	NA	NA	NA	NA	NA
25d78c80ee444b6d0bde63a693467391	12.9671	1	7.1025	TRUE	TRUE	FALSE	FALSE	FALSE	FALSE	FALSE	FALSE	TRUE	2	0.961143	2.23858	0.0446184	0.679305	-0.318443	0.159942	-0.438277	-0.658067	-0.493855	-0.337241	-0.283909	0.293752	0.523891	-0.769091	0.469027	3.40309	-0.36361	-3.98609	-7.13452	1.83769	1	3	2	2	1	2	1	1	3	2	2	1	2	1
a21670540376eea03fa8a9554896d8e4	37.6685	1	8.01275	FALSE	FALSE	FALSE	FALSE	FALSE	FALSE	FALSE	FALSE	FALSE	0	0.992385	2.47346	-1.27344	-0.153692	NA	NA	NA	NA	NA	NA	NA	NA	NA	NA	NA	NA	NA	NA	NA	NA	NA	NA	NA	NA	NA	NA	NA	NA	NA	NA	NA	NA	NA	NA
cf1d011e418edd368bac2915c4875bcd	35.0904	1	7.1575	TRUE	FALSE	TRUE	FALSE	FALSE	FALSE	FALSE	FALSE	TRUE	2	0.962257	3.56697	0.0197707	0.97896	NA	NA	NA	NA	NA	NA	NA	NA	NA	NA	NA	NA	NA	NA	NA	NA	NA	NA	NA	NA	NA	NA	NA	NA	NA	NA	NA	NA	NA	NA
ecd94c3196e2f03ceb17352049309cec	50.1836	1	7.211	FALSE	FALSE	FALSE	FALSE	FALSE	FALSE	FALSE	FALSE	FALSE	0	0.970464	2.30029	-0.377794	-0.574027	NA	NA	NA	NA	NA	NA	NA	NA	NA	NA	NA	NA	NA	NA	NA	NA	NA	NA	NA	NA	NA	NA	NA	NA	NA	NA	NA	NA	NA	NA
508f09cf6083362e05f65301bae5695f	12.9616	0	6.8535	FALSE	FALSE	FALSE	FALSE	FALSE	FALSE	FALSE	FALSE	FALSE	0	1.01697	0.123398	-2.3037	-0.338861	NA	NA	NA	NA	NA	NA	NA	NA	NA	NA	NA	-8.47533	-5.451	-0.394435	4.17709	-7.12556	2	2	2	2	2	2	2	2	2	2	3	2	2	2
844695fc0739f585548082cfd95fe8b4	4.23014	0	5.80628	FALSE	FALSE	FALSE	FALSE	FALSE	FALSE	FALSE	FALSE	FALSE	0	0.971684	-0.584765	-0.499134	-1.49382	NA	NA	NA	NA	NA	NA	NA	NA	NA	NA	NA	NA	NA	NA	NA	NA	NA	NA	NA	NA	NA	NA	NA	NA	NA	NA	NA	NA	NA	NA
c47ad26c4e3909a122af59b2077d7f8c	57.4986	0	6.78975	FALSE	FALSE	FALSE	FALSE	FALSE	FALSE	FALSE	FALSE	FALSE	0	0.98673	2.84798	0.0977783	1.76292	NA	NA	NA	NA	NA	NA	NA	NA	NA	NA	NA	NA	NA	NA	NA	NA	NA	NA	NA	NA	NA	NA	NA	NA	NA	NA	NA	NA	NA	NA
306a92423cb986a953958755b8c9edbe	12.0493	0	5.9705	FALSE	FALSE	FALSE	FALSE	FALSE	FALSE	FALSE	FALSE	FALSE	0	1.01219	0.552725	-2.1075	-0.0277888	-0.821299	-0.578753	-0.254139	-0.723834	-0.304621	-0.830226	-0.728946	-0.160179	-0.345882	-0.0840751	-0.358071	-7.02295	-1.66529	-1.24129	-2.77147	7.84226	1	2	2	2	2	1	2	2	2	3	2	1	2	2
9d72f1cc239a51355cf39ed790d06bd9	6.03014	1	5.80657	FALSE	FALSE	FALSE	FALSE	FALSE	FALSE	FALSE	FALSE	FALSE	0	0.931045	0.126782	0.811876	-0.728025	NA	NA	NA	NA	NA	NA	NA	NA	NA	NA	NA	NA	NA	NA	NA	NA	NA	NA	NA	NA	NA	NA	NA	NA	NA	NA	NA	NA	NA	NA
490a084a92e91a6d0f0786c6ca84f5d9	46.5178	0	6.855	FALSE	FALSE	FALSE	FALSE	FALSE	TRUE	FALSE	FALSE	FALSE	1	0.981696	-1.69519	0.188478	-1.1431	NA	NA	NA	NA	NA	NA	NA	NA	NA	NA	NA	NA	NA	NA	NA	NA	NA	NA	NA	NA	NA	NA	NA	NA	NA	NA	NA	NA	NA	NA
df10255db68a2fcd593670d2ce47917a	3.86027	1	5.42259	FALSE	FALSE	FALSE	FALSE	FALSE	FALSE	FALSE	FALSE	FALSE	0	0.994334	2.10275	-1.64665	0.94736	NA	NA	NA	NA	NA	NA	NA	NA	NA	NA	NA	NA	NA	NA	NA	NA	NA	NA	NA	NA	NA	NA	NA	NA	NA	NA	NA	NA	NA	NA
647a4fc4428c35861919f9682d8d3c59	20.2548	0	4.72868	FALSE	FALSE	FALSE	TRUE	FALSE	FALSE	FALSE	FALSE	TRUE	1	0.977957	1.42408	-0.197152	0.908064	NA	NA	NA	NA	NA	NA	NA	NA	NA	NA	NA	4.65479	7.10527	2.61004	7.42781	-2.14718	2	2	2	2	3	1	2	1	2	2	3	3	1	2
c96610dac660238cd7639dee8e3a664f	50.726	0	6.677	FALSE	FALSE	TRUE	FALSE	FALSE	FALSE	FALSE	FALSE	TRUE	1	1.02418	-1.2502	-1.46395	-0.925655	NA	NA	NA	NA	NA	NA	NA	NA	NA	NA	NA	NA	NA	NA	NA	NA	NA	NA	NA	NA	NA	NA	NA	NA	NA	NA	NA	NA	NA	NA
3424d5d441819c196dbf40c24f41f4f5	45.5041	1	NA	FALSE	FALSE	FALSE	FALSE	FALSE	FALSE	FALSE	FALSE	FALSE	0	NA	-0.697893	NA	-3.99168	NA	NA	NA	NA	NA	NA	NA	NA	NA	NA	NA	NA	NA	NA	NA	NA	NA	NA	NA	NA	NA	NA	NA	NA	NA	NA	NA	NA	NA	NA
07103de2be1487db0c396b8186279884	7.52877	1	5.2805	FALSE	FALSE	FALSE	TRUE	FALSE	FALSE	FALSE	FALSE	TRUE	1	0.967333	1.30851	-0.482457	0.162459	-0.532725	-0.395665	-0.613614	0.769847	-0.444131	-1.0413	-0.322864	-0.198769	-0.928283	1.09077	0.643299	NA	NA	NA	NA	NA	NA	NA	NA	NA	NA	NA	NA	NA	NA	NA	NA	NA	NA	NA
e8761014188f514199ca79e0033c91a9	9.80548	1	6.34283	TRUE	TRUE	FALSE	TRUE	FALSE	FALSE	FALSE	FALSE	TRUE	3	0.937098	1.96139	0.848495	0.590662	-2.10742	1.55693	1.34046	0.333407	0.151278	-0.347613	-0.0488706	0.211765	0.727771	1.15422	0.121363	-2.85052	-4.86139	6.77177	-2.87268	-5.84503	2	3	2	2	1	2	2	3	3	2	2	1	2	2
48f561c7e281781d760e3a784791f1ee	11.3808	1	6.6556	FALSE	FALSE	FALSE	FALSE	FALSE	FALSE	FALSE	FALSE	FALSE	0	0.910073	0.895915	2.07134	-0.313888	NA	NA	NA	NA	NA	NA	NA	NA	NA	NA	NA	-5.11005	10.9781	-1.53061	5.17439	1.08338	1	2	2	3	3	1	2	1	1	2	2	3	1	2
225b76d04d1f41ca58028e1b5a8778ff	46.7726	0	6.4565	FALSE	FALSE	FALSE	FALSE	FALSE	FALSE	FALSE	FALSE	FALSE	0	0.962078	-1.11502	1.00603	-0.781661	NA	NA	NA	NA	NA	NA	NA	NA	NA	NA	NA	NA	NA	NA	NA	NA	NA	NA	NA	NA	NA	NA	NA	NA	NA	NA	NA	NA	NA	NA
2d187ed2e950d15cecb787784da305b9	60.1315	1	NA	TRUE	FALSE	TRUE	TRUE	FALSE	FALSE	FALSE	TRUE	TRUE	3	NA	2.22124	NA	-0.773839	NA	NA	NA	NA	NA	NA	NA	NA	NA	NA	NA	NA	NA	NA	NA	NA	NA	NA	NA	NA	NA	NA	NA	NA	NA	NA	NA	NA	NA	NA
b75807a55f5ec385f7ec33128bd25293	35.0767	0	NA	FALSE	FALSE	FALSE	FALSE	FALSE	TRUE	FALSE	FALSE	FALSE	1	NA	-1.62387	NA	-0.981351	NA	NA	NA	NA	NA	NA	NA	NA	NA	NA	NA	NA	NA	NA	NA	NA	NA	NA	NA	NA	NA	NA	NA	NA	NA	NA	NA	NA	NA	NA
556e0b1126b8037f4614f057cf5d1f74	9.29589	1	6.84796	FALSE	TRUE	TRUE	TRUE	FALSE	FALSE	FALSE	FALSE	TRUE	3	0.928264	0.982225	1.16547	-0.165299	-1.2465	1.49376	-0.950171	-0.655663	1.0077	0.492263	-0.673117	0.664227	0.6366	0.544098	0.086638	-7.86017	4.76737	3.95238	-2.06101	7.86072	3	2	2	3	2	1	2	2	2	2	2	2	1	2
df6cfce7dcf94190d919b7fa1c5e265d	62.2548	0	6.8855	FALSE	FALSE	FALSE	TRUE	FALSE	FALSE	FALSE	FALSE	TRUE	1	1.04527	2.05195	-2.01463	1.22528	NA	NA	NA	NA	NA	NA	NA	NA	NA	NA	NA	11.5872	12.4785	-8.00993	0.714203	1.28974	1	1	2	2	3	1	2	1	1	3	2	2	1	1
6074e1ff60f989f005f7f38dba63bd40	34.9096	0	7.003	FALSE	FALSE	FALSE	FALSE	FALSE	FALSE	FALSE	FALSE	FALSE	0	0.967355	0.834387	0.65084	0.508562	NA	NA	NA	NA	NA	NA	NA	NA	NA	NA	NA	NA	NA	NA	NA	NA	NA	NA	NA	NA	NA	NA	NA	NA	NA	NA	NA	NA	NA	NA
e1ec4a75ddd3d27cb4105068316361a0	10.8301	0	7.44195	FALSE	FALSE	FALSE	FALSE	FALSE	FALSE	FALSE	FALSE	FALSE	0	0.969381	1.28759	-0.134751	0.533549	NA	NA	NA	NA	NA	NA	NA	NA	NA	NA	NA	NA	NA	NA	NA	NA	NA	NA	NA	NA	NA	NA	NA	NA	NA	NA	NA	NA	NA	NA
d5cdca69088469830ccdf0fdfccc866d	29.8055	0	6.58725	FALSE	FALSE	FALSE	FALSE	FALSE	FALSE	FALSE	FALSE	FALSE	0	0.992279	0.0323771	-0.633883	0.0624891	NA	NA	NA	NA	NA	NA	NA	NA	NA	NA	NA	NA	NA	NA	NA	NA	NA	NA	NA	NA	NA	NA	NA	NA	NA	NA	NA	NA	NA	NA
ff2d4e1d1b2cb6fe25a40ed4aecb0694	5.87397	0	6.39491	FALSE	FALSE	FALSE	FALSE	FALSE	FALSE	FALSE	FALSE	FALSE	0	0.991176	2.01997	-1.34752	0.966459	NA	NA	NA	NA	NA	NA	NA	NA	NA	NA	NA	NA	NA	NA	NA	NA	NA	NA	NA	NA	NA	NA	NA	NA	NA	NA	NA	NA	NA	NA
7f0eecec1c2b8c305a9dfd93051cfb63	13.0603	1	7.3395	TRUE	TRUE	FALSE	FALSE	FALSE	FALSE	FALSE	FALSE	TRUE	2	0.966002	-1.15374	-0.156444	-1.99077	-0.169036	0.0238284	1.91437	-1.12085	0.309374	-0.458212	0.542766	1.05688	0.155065	-0.590815	-1.65113	7.46244	7.99001	0.702002	-4.57565	-5.09764	2	2	2	3	2	1	2	2	2	2	2	2	1	1
e45e90737a81921a5c84877ba0acc5b1	4.45479	1	5.36605	FALSE	FALSE	FALSE	FALSE	FALSE	FALSE	FALSE	FALSE	FALSE	0	0.908464	2.93901	1.52383	1.59868	NA	NA	NA	NA	NA	NA	NA	NA	NA	NA	NA	NA	NA	NA	NA	NA	NA	NA	NA	NA	NA	NA	NA	NA	NA	NA	NA	NA	NA	NA
6192e0b3022a479df73a27686fe39210	17.9123	1	7.2595	FALSE	TRUE	FALSE	FALSE	FALSE	FALSE	FALSE	FALSE	TRUE	1	1.00018	2.53072	-1.53283	0.692977	-0.969545	1.37425	1.48665	0.527314	-0.886746	-0.121866	-0.0940216	-0.552624	2.13533	-1.06062	1.36698	-10.8549	8.12011	0.26705	4.63172	-1.40386	2	1	2	2	2	2	1	1	1	2	2	2	2	2
13598b3755004300c72a1094deaf6a4d	43.2904	1	6.41075	FALSE	FALSE	FALSE	FALSE	FALSE	FALSE	FALSE	FALSE	FALSE	0	0.904842	1.92733	2.305	-0.910614	NA	NA	NA	NA	NA	NA	NA	NA	NA	NA	NA	NA	NA	NA	NA	NA	NA	NA	NA	NA	NA	NA	NA	NA	NA	NA	NA	NA	NA	NA
e386f0ba3a002183dd1ef839139742d1	11.1589	0	7.30727	FALSE	FALSE	FALSE	FALSE	FALSE	FALSE	FALSE	FALSE	FALSE	0	0.926685	1.66426	1.88756	0.860888	NA	NA	NA	NA	NA	NA	NA	NA	NA	NA	NA	NA	NA	NA	NA	NA	NA	NA	NA	NA	NA	NA	NA	NA	NA	NA	NA	NA	NA	NA
81150a1983fc4cdeea538d8fc9c52431	63.2	1	NA	TRUE	FALSE	TRUE	FALSE	FALSE	FALSE	FALSE	FALSE	TRUE	2	NA	3.42255	NA	0.80197	NA	NA	NA	NA	NA	NA	NA	NA	NA	NA	NA	NA	NA	NA	NA	NA	NA	NA	NA	NA	NA	NA	NA	NA	NA	NA	NA	NA	NA	NA
048ccb8b60361646c344811a6775a51a	41.3507	0	6.566	FALSE	FALSE	FALSE	FALSE	FALSE	TRUE	FALSE	FALSE	FALSE	1	0.946193	-0.952389	1.68469	-0.623284	NA	NA	NA	NA	NA	NA	NA	NA	NA	NA	NA	NA	NA	NA	NA	NA	NA	NA	NA	NA	NA	NA	NA	NA	NA	NA	NA	NA	NA	NA
76105078bf7dbc09bba0e2a8f571c90d	4.32055	1	4.186	FALSE	FALSE	TRUE	TRUE	FALSE	FALSE	FALSE	FALSE	TRUE	2	0.913737	2.58975	1.31892	1.32222	1.09243	-1.29047	-0.454677	0.0456707	-0.631691	-1.01243	-0.474227	-0.0731582	1.82796	-0.0105101	-0.382151	NA	NA	NA	NA	NA	NA	NA	NA	NA	NA	NA	NA	NA	NA	NA	NA	NA	NA	NA
a80332751657898a6f55a94d55c2914a	5.16712	0	6.20775	FALSE	FALSE	FALSE	FALSE	FALSE	FALSE	FALSE	FALSE	FALSE	0	0.960248	1.14993	0.0748599	0.148061	NA	NA	NA	NA	NA	NA	NA	NA	NA	NA	NA	NA	NA	NA	NA	NA	NA	NA	NA	NA	NA	NA	NA	NA	NA	NA	NA	NA	NA	NA
7c2190096f9ad308b568af329fa0f8b3	13.3342	1	7.1195	FALSE	FALSE	FALSE	FALSE	FALSE	FALSE	FALSE	FALSE	FALSE	0	0.996415	0.532739	-1.43588	-0.676181	-1.75184	-0.289319	1.55949	1.27197	1.72305	-0.658061	-0.0935256	-1.5304	-0.475239	-0.783551	-1.15699	NA	NA	NA	NA	NA	NA	NA	NA	NA	NA	NA	NA	NA	NA	NA	NA	NA	NA	NA
98b402e293e8657c0c558bc3ee3a12ac	9.05205	1	5.64875	TRUE	TRUE	TRUE	TRUE	FALSE	FALSE	FALSE	FALSE	TRUE	3	0.938886	-1.83205	0.724887	-2.39018	0.507618	1.18997	1.16564	-0.140395	2.25249	0.52886	0.325728	0.483331	0.40936	-0.372364	-0.899647	-5.84716	10.9882	-2.99259	-0.589444	-2.85029	2	2	2	2	2	2	1	1	1	2	2	2	1	1
e47edcbd523510de6dfc312a246ba103	17.537	1	7.3855	TRUE	FALSE	FALSE	FALSE	FALSE	FALSE	FALSE	TRUE	TRUE	2	1.00978	1.69147	-1.96032	0.0528474	NA	NA	NA	NA	NA	NA	NA	NA	NA	NA	NA	-6.58725	-5.024	0.928552	8.36456	-0.313608	2	1	2	2	2	2	2	2	1	2	3	3	3	2
66dadd94feaf42a544f8e109938049e8	14.5808	1	9.44385	FALSE	FALSE	FALSE	FALSE	FALSE	FALSE	FALSE	FALSE	FALSE	0	0.980703	0.727783	-0.725745	-0.573384	NA	NA	NA	NA	NA	NA	NA	NA	NA	NA	NA	NA	NA	NA	NA	NA	NA	NA	NA	NA	NA	NA	NA	NA	NA	NA	NA	NA	NA	NA
659f4d2a7d8d6595a08450c957b98561	70.5671	1	7.285	FALSE	FALSE	FALSE	FALSE	FALSE	FALSE	FALSE	FALSE	FALSE	0	1.00003	0.525369	-1.13997	-3.31685	NA	NA	NA	NA	NA	NA	NA	NA	NA	NA	NA	NA	NA	NA	NA	NA	NA	NA	NA	NA	NA	NA	NA	NA	NA	NA	NA	NA	NA	NA
3775307ab759fbdcc00cebc8308c2cfc	7.55068	1	5.30175	FALSE	FALSE	TRUE	TRUE	FALSE	FALSE	FALSE	FALSE	TRUE	2	0.959889	3.50343	-0.192902	1.91338	0.310249	-1.09576	-0.239374	-0.725848	-0.338414	-0.608852	-0.330367	-0.0722489	-0.789934	-0.180123	-0.37065	-1.6815	-0.507134	-1.46708	-0.08195	7.60106	3	2	3	2	1	1	2	2	2	3	2	2	1	3
94f8d2d647e732652834ab06d93d640b	63.537	0	6.73475	FALSE	FALSE	FALSE	FALSE	FALSE	FALSE	FALSE	FALSE	FALSE	0	0.935293	1.80017	2.03283	1.04472	NA	NA	NA	NA	NA	NA	NA	NA	NA	NA	NA	NA	NA	NA	NA	NA	NA	NA	NA	NA	NA	NA	NA	NA	NA	NA	NA	NA	NA	NA
98e6145c0e15854957595522579e6998	4.60548	0	5.26784	FALSE	FALSE	FALSE	FALSE	FALSE	FALSE	FALSE	FALSE	FALSE	0	0.984748	0.144476	-1.09706	-0.799916	NA	NA	NA	NA	NA	NA	NA	NA	NA	NA	NA	NA	NA	NA	NA	NA	NA	NA	NA	NA	NA	NA	NA	NA	NA	NA	NA	NA	NA	NA
a4b844fac95054320b680cd6edb7bccf	36.9205	0	6.35025	FALSE	FALSE	FALSE	FALSE	FALSE	TRUE	FALSE	FALSE	FALSE	1	0.94959	2.85271	1.51096	1.71025	NA	NA	NA	NA	NA	NA	NA	NA	NA	NA	NA	NA	NA	NA	NA	NA	NA	NA	NA	NA	NA	NA	NA	NA	NA	NA	NA	NA	NA	NA
b7bb3a594e6947fc314eebbf78d0b153	26.9288	0	NA	FALSE	FALSE	FALSE	FALSE	FALSE	TRUE	FALSE	TRUE	FALSE	2	NA	1.91738	NA	1.29049	NA	NA	NA	NA	NA	NA	NA	NA	NA	NA	NA	NA	NA	NA	NA	NA	NA	NA	NA	NA	NA	NA	NA	NA	NA	NA	NA	NA	NA	NA
1f5c54d22e8285e015e10011fe4961f7	7.16986	1	4.6595	FALSE	TRUE	FALSE	TRUE	FALSE	FALSE	FALSE	FALSE	TRUE	2	0.887284	0.428505	2.58125	-0.526908	-2.30399	0.589663	1.65511	1.11763	0.072332	-0.101119	0.128008	1.23667	1.12306	-1.78747	1.3725	2.05047	-0.0845304	9.90222	-4.1607	-1.88151	3	2	2	1	2	1	1	2	3	2	2	2	2	1
8a0ef4f7fbc353560e4394ac7ad3ff76	8.1589	0	6.12008	FALSE	FALSE	FALSE	FALSE	FALSE	FALSE	FALSE	FALSE	FALSE	0	0.91837	1.74559	2.15619	0.81952	NA	NA	NA	NA	NA	NA	NA	NA	NA	NA	NA	NA	NA	NA	NA	NA	NA	NA	NA	NA	NA	NA	NA	NA	NA	NA	NA	NA	NA	NA
8810984ec0cdf7f8afd8930d03fe4a82	3.74795	0	4.93881	FALSE	FALSE	FALSE	FALSE	FALSE	FALSE	FALSE	FALSE	FALSE	0	0.972708	0.369111	-0.566689	-0.653033	NA	NA	NA	NA	NA	NA	NA	NA	NA	NA	NA	NA	NA	NA	NA	NA	NA	NA	NA	NA	NA	NA	NA	NA	NA	NA	NA	NA	NA	NA
1efec08c661c0ea5fc1cb4ad77922d11	8.20274	1	5.67025	TRUE	TRUE	FALSE	TRUE	FALSE	FALSE	FALSE	FALSE	TRUE	3	1.01706	-0.516282	-2.39691	-1.31669	-0.47707	-1.84607	1.98433	0.659022	-0.659319	0.277295	-0.910741	0.248499	-0.982991	0.843629	-0.22186	-7.00145	-2.55031	1.42288	-8.13745	1.59127	2	2	2	2	2	2	1	2	3	2	2	1	2	1
9cb26a2ccca8e1f54620b1ff92636942	4.52603	1	5.89199	FALSE	FALSE	FALSE	FALSE	FALSE	FALSE	FALSE	FALSE	FALSE	0	0.917726	1.8103	1.18977	0.68389	NA	NA	NA	NA	NA	NA	NA	NA	NA	NA	NA	NA	NA	NA	NA	NA	NA	NA	NA	NA	NA	NA	NA	NA	NA	NA	NA	NA	NA	NA
01232107e802401bf96f6bf6f68b46bd	39.4	1	7.629	FALSE	TRUE	TRUE	FALSE	FALSE	TRUE	FALSE	FALSE	TRUE	3	0.966925	0.90347	-0.229357	-1.8501	NA	NA	NA	NA	NA	NA	NA	NA	NA	NA	NA	-12.3984	-5.24852	-2.16953	-2.88501	1.60532	2	2	2	2	2	2	2	2	3	2	2	2	2	2
2954f936dab34223cb9c415de5537020	36.2932	1	7.90935	FALSE	FALSE	FALSE	FALSE	FALSE	FALSE	FALSE	FALSE	FALSE	0	0.933295	4.02504	1.2237	1.41809	NA	NA	NA	NA	NA	NA	NA	NA	NA	NA	NA	NA	NA	NA	NA	NA	NA	NA	NA	NA	NA	NA	NA	NA	NA	NA	NA	NA	NA	NA
da2dfda56197149451445ef752d61d02	10.4219	0	5.7075	FALSE	FALSE	FALSE	FALSE	FALSE	FALSE	FALSE	FALSE	FALSE	0	0.965738	-1.66943	0.0210919	-1.97774	-0.691186	-0.998896	-0.235197	-0.665381	-0.295127	-0.822212	-0.329987	-0.0673823	-0.296641	-0.216799	-0.23044	NA	NA	NA	NA	NA	NA	NA	NA	NA	NA	NA	NA	NA	NA	NA	NA	NA	NA	NA
3ccbec9582655fb1ea956bfbee721f48	10.5397	0	7.01246	FALSE	FALSE	FALSE	FALSE	FALSE	FALSE	FALSE	FALSE	FALSE	0	1.00437	0.153823	-1.7913	-0.433071	NA	NA	NA	NA	NA	NA	NA	NA	NA	NA	NA	NA	NA	NA	NA	NA	NA	NA	NA	NA	NA	NA	NA	NA	NA	NA	NA	NA	NA	NA
b7a64a646671a8797bb9f2726f45d80c	23.7671	1	7.4975	FALSE	TRUE	FALSE	FALSE	FALSE	FALSE	FALSE	FALSE	TRUE	1	1.00565	2.09004	-1.84548	0.0782777	-0.135164	0.441545	-0.893771	1.58571	-0.844964	1.23068	0.322388	-1.02264	-0.161374	1.03336	-1.38042	NA	NA	NA	NA	NA	NA	NA	NA	NA	NA	NA	NA	NA	NA	NA	NA	NA	NA	NA
86dda7f6d6ed7b7628a2ebff6cdc5613	46.1671	1	7.0065	FALSE	FALSE	FALSE	FALSE	FALSE	FALSE	FALSE	FALSE	FALSE	0	0.949486	-3.11542	0.450269	NA	NA	NA	NA	NA	NA	NA	NA	NA	NA	NA	NA	NA	NA	NA	NA	NA	NA	NA	NA	NA	NA	NA	NA	NA	NA	NA	NA	NA	NA	NA
b5f57d7b082de00dba593b1f74fa89f5	17.3425	1	6.791	TRUE	FALSE	TRUE	FALSE	FALSE	FALSE	FALSE	FALSE	TRUE	2	0.935584	NA	1.34194	NA	-0.187316	1.43752	-0.642485	-0.0450013	-0.783356	-0.548387	-0.693391	0.821283	0.470886	0.287653	-0.117402	3.20293	8.05636	5.70206	-3.64636	-8.54133	2	2	1	2	1	2	1	2	2	1	2	2	1	1
2d57c433dd698a02aeb12963775637a4	7.06849	1	5.33416	FALSE	TRUE	TRUE	TRUE	FALSE	FALSE	FALSE	FALSE	TRUE	3	0.889792	2.56327	2.47443	1.18364	1.03179	-0.225386	-0.536708	0.95776	-0.635758	-0.519117	-0.733167	0.322697	0.0134901	-0.762346	0.533276	NA	NA	NA	NA	NA	NA	NA	NA	NA	NA	NA	NA	NA	NA	NA	NA	NA	NA	NA
72a8f027a3cdf6cadc909ec2e30c2ec3	2.41096	1	3.79027	FALSE	FALSE	FALSE	TRUE	FALSE	FALSE	FALSE	FALSE	TRUE	1	0.944971	1.79027	0.0603721	0.747422	-1.46271	-0.972827	-0.319405	-0.515484	0.0227756	-0.243332	0.120606	0.0502597	-0.0508121	-0.347881	-0.436216	-4.27813	2.68568	-2.19292	2.68385	-6.87368	2	1	2	2	2	3	1	2	2	3	2	2	2	2
345b661a4e1af8cdc65c76bd5e05163c	25.989	0	6.928	FALSE	FALSE	FALSE	FALSE	FALSE	FALSE	FALSE	FALSE	FALSE	0	1.00011	-0.711763	-1.09241	-0.46323	NA	NA	NA	NA	NA	NA	NA	NA	NA	NA	NA	1.90356	-0.886863	2.36719	4.4876	-10.0522	1	2	2	2	3	2	2	2	2	2	3	3	2	2
129270cec111e0070f8367ded44d8e66	38.4932	1	7.402	FALSE	FALSE	FALSE	FALSE	FALSE	FALSE	FALSE	FALSE	FALSE	0	0.95192	3.42107	0.407387	0.797783	NA	NA	NA	NA	NA	NA	NA	NA	NA	NA	NA	NA	NA	NA	NA	NA	NA	NA	NA	NA	NA	NA	NA	NA	NA	NA	NA	NA	NA	NA
e5f87de2b6a6bbabc281c4e88e343c9d	5.54247	1	NA	FALSE	FALSE	FALSE	FALSE	FALSE	FALSE	FALSE	FALSE	FALSE	0	NA	2.27451	NA	1.01648	NA	NA	NA	NA	NA	NA	NA	NA	NA	NA	NA	NA	NA	NA	NA	NA	NA	NA	NA	NA	NA	NA	NA	NA	NA	NA	NA	NA	NA	NA
314283ed8e7d7a184a9e37f7e9a5f78b	36.0877	0	6.8755	FALSE	FALSE	FALSE	FALSE	FALSE	FALSE	FALSE	FALSE	FALSE	0	0.96862	-2.75616	0.603788	-1.67458	NA	NA	NA	NA	NA	NA	NA	NA	NA	NA	NA	NA	NA	NA	NA	NA	NA	NA	NA	NA	NA	NA	NA	NA	NA	NA	NA	NA	NA	NA
545fbf1f436306e0cc764b3577ff8132	36.4384	0	6.78217	FALSE	FALSE	FALSE	FALSE	FALSE	FALSE	FALSE	FALSE	FALSE	0	0.93016	3.67811	2.42935	2.2138	NA	NA	NA	NA	NA	NA	NA	NA	NA	NA	NA	NA	NA	NA	NA	NA	NA	NA	NA	NA	NA	NA	NA	NA	NA	NA	NA	NA	NA	NA
13049d5d2e975787822a2be5a432ce12	48	0	7.07299	FALSE	FALSE	FALSE	FALSE	FALSE	FALSE	FALSE	FALSE	FALSE	0	1.00882	3.32846	-0.905555	2.02156	NA	NA	NA	NA	NA	NA	NA	NA	NA	NA	NA	NA	NA	NA	NA	NA	NA	NA	NA	NA	NA	NA	NA	NA	NA	NA	NA	NA	NA	NA
29fb63a6e52d25264f25a818dfc41055	5.7726	0	5.80952	FALSE	FALSE	FALSE	FALSE	FALSE	FALSE	FALSE	FALSE	FALSE	0	0.975793	3.01566	-0.630247	1.85565	NA	NA	NA	NA	NA	NA	NA	NA	NA	NA	NA	4.89467	-2.79546	-3.50805	-0.753219	-3.29517	2	2	1	1	2	3	2	1	2	2	1	2	3	2
b8ef5ce3ca948dda83aa17bd6b3e2c97	14.4192	1	6.47475	TRUE	TRUE	FALSE	TRUE	FALSE	FALSE	FALSE	FALSE	TRUE	3	0.974469	-0.71058	-0.462626	-1.69527	NA	NA	NA	NA	NA	NA	NA	NA	NA	NA	NA	-0.524965	-9.64504	-0.638867	0.339116	4.61044	3	3	2	3	3	3	3	2	3	1	2	2	3	3
a5ccd456dbbe91fe510f9e8f08e6705b	7.06849	1	3.45893	FALSE	TRUE	TRUE	TRUE	FALSE	FALSE	FALSE	FALSE	TRUE	3	0.919542	1.84097	1.33116	0.606122	0.851139	-0.664454	-0.754492	0.909748	0.864271	-0.60405	-1.16339	1.07291	0.0644056	0.00156969	0.821551	NA	NA	NA	NA	NA	NA	NA	NA	NA	NA	NA	NA	NA	NA	NA	NA	NA	NA	NA
0fa16f1686c72da792cae9e15f7dce74	3.28219	0	5.52519	FALSE	FALSE	FALSE	FALSE	FALSE	FALSE	FALSE	FALSE	FALSE	0	0.966016	2.10748	-0.271065	0.926528	NA	NA	NA	NA	NA	NA	NA	NA	NA	NA	NA	NA	NA	NA	NA	NA	NA	NA	NA	NA	NA	NA	NA	NA	NA	NA	NA	NA	NA	NA
7328abbbc5ee19e15c9a9bb1badbd144	21.6658	1	7.7	FALSE	TRUE	TRUE	TRUE	FALSE	FALSE	FALSE	FALSE	TRUE	3	0.993222	2.65165	-1.27074	0.633828	0.396289	1.12134	1.03544	-1.09663	1.14586	1.05901	0.910755	1.66344	0.570175	1.64514	1.08606	2.4862	-1.72652	-3.97742	-6.02503	10.0284	2	2	2	2	2	2	2	2	2	2	1	2	2	2
8ce627ff3d23ed8fb848062700831213	48.5671	1	NA	FALSE	FALSE	FALSE	FALSE	FALSE	FALSE	FALSE	FALSE	FALSE	0	NA	1.24255	NA	-1.8146	NA	NA	NA	NA	NA	NA	NA	NA	NA	NA	NA	NA	NA	NA	NA	NA	NA	NA	NA	NA	NA	NA	NA	NA	NA	NA	NA	NA	NA	NA
2693b8ff66ae7def55dcadab73b0b266	18.7644	1	7.99086	FALSE	FALSE	TRUE	TRUE	FALSE	FALSE	FALSE	TRUE	TRUE	3	0.960598	-1.63076	0.23382	-2.62166	NA	NA	NA	NA	NA	NA	NA	NA	NA	NA	NA	NA	NA	NA	NA	NA	NA	NA	NA	NA	NA	NA	NA	NA	NA	NA	NA	NA	NA	NA
019cceda82136f225274af3c93aaad03	10.7178	1	5.168	FALSE	TRUE	TRUE	TRUE	FALSE	FALSE	FALSE	FALSE	TRUE	3	1.00165	0.286051	-1.72484	-0.769932	0.918732	-0.407551	-0.997029	-0.291788	1.89283	-0.072797	0.607181	-1.23037	0.0585854	-0.122847	0.133989	NA	NA	NA	NA	NA	NA	NA	NA	NA	NA	NA	NA	NA	NA	NA	NA	NA	NA	NA
67cdfc30f9ff1db0e95174203d1b126c	52.2932	1	8.1225	FALSE	FALSE	FALSE	FALSE	FALSE	FALSE	FALSE	FALSE	FALSE	0	0.986209	3.66588	-0.96452	1.07548	NA	NA	NA	NA	NA	NA	NA	NA	NA	NA	NA	NA	NA	NA	NA	NA	NA	NA	NA	NA	NA	NA	NA	NA	NA	NA	NA	NA	NA	NA
56862fb66ae2d88dfabdd0e0bc28f67c	16.1836	1	6.8495	TRUE	FALSE	TRUE	TRUE	FALSE	FALSE	FALSE	FALSE	TRUE	3	0.964587	1.85441	0.0279475	0.24172	0.989651	-0.925623	1.66285	2.08606	-0.781756	-0.737165	-0.126803	-0.978192	1.42723	-0.385787	-1.25427	0.355619	-1.06393	1.79272	3.57604	10.8009	2	2	2	2	2	2	3	2	2	2	2	2	1	3
0691aad6d9fa8276464de5e40130888c	41.0712	0	6.824	FALSE	FALSE	FALSE	FALSE	FALSE	FALSE	FALSE	FALSE	FALSE	0	0.956582	0.682068	1.22086	0.374582	NA	NA	NA	NA	NA	NA	NA	NA	NA	NA	NA	NA	NA	NA	NA	NA	NA	NA	NA	NA	NA	NA	NA	NA	NA	NA	NA	NA	NA	NA
76e61c833dfb95e57b0f95e0662baa1a	9.71233	1	5.0035	TRUE	FALSE	FALSE	FALSE	FALSE	FALSE	FALSE	FALSE	TRUE	1	1.00332	-1.49597	-1.81904	-2.14454	0.680541	-0.0189692	-0.395978	-0.647718	-0.404312	-0.833673	-0.556601	-0.056733	-1.0619	-0.550212	1.05768	0.977918	-7.65749	-11.2598	2.97164	-1.08549	2	2	2	1	2	2	3	2	2	2	2	2	3	3
6b370ffff53b1cfc6f5f1c858b3529d7	10.1671	1	6.29593	FALSE	FALSE	FALSE	FALSE	FALSE	FALSE	FALSE	FALSE	FALSE	0	0.932428	-0.533766	1.06268	-1.39808	NA	NA	NA	NA	NA	NA	NA	NA	NA	NA	NA	NA	NA	NA	NA	NA	NA	NA	NA	NA	NA	NA	NA	NA	NA	NA	NA	NA	NA	NA
0c0fb91e7820dbf658e7eb8ffc0b48a1	10	1	5.599	TRUE	TRUE	FALSE	TRUE	FALSE	FALSE	FALSE	FALSE	TRUE	3	1.04868	2.83432	-3.6427	1.27369	-0.766651	0.966372	1.19999	0.257496	1.71277	-0.763185	-1.26117	0.0869082	2.06224	1.38132	-1.35633	3.48091	-11.5647	4.60362	4.85489	1.89617	2	2	2	3	3	3	3	2	2	2	3	2	3	2
f4abbf607ed665222d32232881290ff6	13.463	1	6.399	TRUE	TRUE	TRUE	FALSE	FALSE	FALSE	FALSE	FALSE	TRUE	3	0.973716	3.07631	-0.467028	1.31656	0.844022	1.57061	-0.699457	-0.733703	-0.846385	1.07132	-0.785634	-0.527334	-0.0540908	-0.144902	-0.0274952	-1.23951	7.25507	-4.71558	-1.88727	1.26582	1	2	3	1	2	1	2	1	2	3	2	2	1	2
cde3d7239120ab02da341991d214f533	10.8301	1	7.61869	FALSE	FALSE	FALSE	FALSE	FALSE	FALSE	FALSE	FALSE	FALSE	0	0.9648	3.09959	-0.214129	1.44767	NA	NA	NA	NA	NA	NA	NA	NA	NA	NA	NA	NA	NA	NA	NA	NA	NA	NA	NA	NA	NA	NA	NA	NA	NA	NA	NA	NA	NA	NA
70b0b5edeec081498afa13b909a115d4	8.61918	0	6.86432	FALSE	FALSE	FALSE	FALSE	FALSE	FALSE	FALSE	FALSE	FALSE	0	1.01017	0.871519	-2.13254	0.0822271	NA	NA	NA	NA	NA	NA	NA	NA	NA	NA	NA	NA	NA	NA	NA	NA	NA	NA	NA	NA	NA	NA	NA	NA	NA	NA	NA	NA	NA	NA
fe167533a4a787f3fa2d159239af31f3	5.2274	1	6.11627	FALSE	FALSE	FALSE	FALSE	FALSE	FALSE	FALSE	FALSE	FALSE	0	0.958637	2.12166	-0.274516	0.906548	NA	NA	NA	NA	NA	NA	NA	NA	NA	NA	NA	NA	NA	NA	NA	NA	NA	NA	NA	NA	NA	NA	NA	NA	NA	NA	NA	NA	NA	NA
64bb4ea4f00cbab9f109bacbf89416eb	33.1945	1	6.69625	FALSE	FALSE	FALSE	FALSE	FALSE	FALSE	FALSE	FALSE	FALSE	0	0.980455	0.807886	-0.739108	-1.55598	NA	NA	NA	NA	NA	NA	NA	NA	NA	NA	NA	NA	NA	NA	NA	NA	NA	NA	NA	NA	NA	NA	NA	NA	NA	NA	NA	NA	NA	NA
884620032b8a63a008e2940d13120fa4	53.189	1	7.294	FALSE	FALSE	FALSE	FALSE	FALSE	FALSE	FALSE	FALSE	FALSE	0	0.992886	3.0194	-1.20492	0.283394	NA	NA	NA	NA	NA	NA	NA	NA	NA	NA	NA	NA	NA	NA	NA	NA	NA	NA	NA	NA	NA	NA	NA	NA	NA	NA	NA	NA	NA	NA
8141790560099d392b8d43ae85334d92	2.51781	0	3.83725	FALSE	FALSE	FALSE	FALSE	FALSE	FALSE	FALSE	FALSE	FALSE	0	0.970966	2.32226	-0.522956	1.10759	0.624745	-0.576845	-0.269451	-0.641275	-0.349278	-0.718563	-0.540522	-0.0933578	-0.91739	-0.40952	-0.468827	NA	NA	NA	NA	NA	NA	NA	NA	NA	NA	NA	NA	NA	NA	NA	NA	NA	NA	NA
7b1058473d8dff5b48484b3bbb8c9aeb	32.8959	1	NA	TRUE	FALSE	FALSE	FALSE	FALSE	FALSE	FALSE	FALSE	TRUE	1	NA	3.17767	NA	0.646467	NA	NA	NA	NA	NA	NA	NA	NA	NA	NA	NA	NA	NA	NA	NA	NA	NA	NA	NA	NA	NA	NA	NA	NA	NA	NA	NA	NA	NA	NA
e62a970d3f5fa95d76a65c5ec2c01629	33.0438	0	6.46854	FALSE	FALSE	FALSE	FALSE	FALSE	FALSE	FALSE	FALSE	FALSE	0	0.953604	2.22075	1.31021	1.376	NA	NA	NA	NA	NA	NA	NA	NA	NA	NA	NA	NA	NA	NA	NA	NA	NA	NA	NA	NA	NA	NA	NA	NA	NA	NA	NA	NA	NA	NA
8ce8fac4db56389ac8bce0f19b4744bd	50.4137	0	6.5355	FALSE	FALSE	FALSE	FALSE	FALSE	FALSE	FALSE	FALSE	FALSE	0	0.94068	1.64342	1.86921	0.947499	NA	NA	NA	NA	NA	NA	NA	NA	NA	NA	NA	NA	NA	NA	NA	NA	NA	NA	NA	NA	NA	NA	NA	NA	NA	NA	NA	NA	NA	NA
8890f9de17f75c91d29aba619ba70cfe	33.463	0	7.223	FALSE	FALSE	FALSE	FALSE	FALSE	FALSE	FALSE	FALSE	FALSE	0	0.999427	-1.03125	-0.933619	-0.610479	NA	NA	NA	NA	NA	NA	NA	NA	NA	NA	NA	NA	NA	NA	NA	NA	NA	NA	NA	NA	NA	NA	NA	NA	NA	NA	NA	NA	NA	NA
3c8342424adde1470f34d45acf67c220	6.57534	1	4.94215	FALSE	FALSE	FALSE	FALSE	FALSE	FALSE	FALSE	FALSE	FALSE	0	0.960874	1.18071	-0.284348	0.0971163	NA	NA	NA	NA	NA	NA	NA	NA	NA	NA	NA	NA	NA	NA	NA	NA	NA	NA	NA	NA	NA	NA	NA	NA	NA	NA	NA	NA	NA	NA
bea98fef556639cfbf8170bb481e48b5	58.074	0	7.191	FALSE	FALSE	FALSE	FALSE	FALSE	FALSE	FALSE	FALSE	FALSE	0	1.02738	-2.51478	-1.4353	-1.93466	NA	NA	NA	NA	NA	NA	NA	NA	NA	NA	NA	NA	NA	NA	NA	NA	NA	NA	NA	NA	NA	NA	NA	NA	NA	NA	NA	NA	NA	NA
a3a30299330f7e3c0dcc2f176d8c4177	4.61096	0	6.03015	FALSE	FALSE	FALSE	FALSE	FALSE	FALSE	FALSE	FALSE	FALSE	0	1.0217	-2.00218	-2.83081	-2.75575	NA	NA	NA	NA	NA	NA	NA	NA	NA	NA	NA	NA	NA	NA	NA	NA	NA	NA	NA	NA	NA	NA	NA	NA	NA	NA	NA	NA	NA	NA
3374ec2ddee57f7af82c708c9679d960	37.4329	1	7.1425	FALSE	FALSE	TRUE	TRUE	FALSE	FALSE	FALSE	FALSE	TRUE	2	0.968332	2.27443	-0.264385	-0.347179	NA	NA	NA	NA	NA	NA	NA	NA	NA	NA	NA	NA	NA	NA	NA	NA	NA	NA	NA	NA	NA	NA	NA	NA	NA	NA	NA	NA	NA	NA
4408b17a04fafa20688e4f0b7a166628	59.5425	1	6.95775	TRUE	FALSE	FALSE	FALSE	FALSE	FALSE	FALSE	FALSE	TRUE	1	0.930982	3.75652	1.14069	1.22692	NA	NA	NA	NA	NA	NA	NA	NA	NA	NA	NA	NA	NA	NA	NA	NA	NA	NA	NA	NA	NA	NA	NA	NA	NA	NA	NA	NA	NA	NA
978bd3325d8acbfe348435e2c82c7826	5.98356	0	6.27452	FALSE	FALSE	FALSE	FALSE	FALSE	FALSE	FALSE	FALSE	FALSE	0	0.916821	3.27693	2.14326	2.09627	NA	NA	NA	NA	NA	NA	NA	NA	NA	NA	NA	NA	NA	NA	NA	NA	NA	NA	NA	NA	NA	NA	NA	NA	NA	NA	NA	NA	NA	NA
0c5630cb882b39d5d5c553edca60dab3	12.9671	0	6.679	FALSE	FALSE	FALSE	FALSE	FALSE	FALSE	FALSE	FALSE	FALSE	0	0.978405	2.26284	-0.480887	1.40648	-1.90984	-0.828894	-0.336324	-0.653515	0.244117	-0.637238	-0.557737	-0.190236	-0.0974511	0.133054	-0.183734	NA	NA	NA	NA	NA	NA	NA	NA	NA	NA	NA	NA	NA	NA	NA	NA	NA	NA	NA
fd6bf1d8d9bca853611344a5df86d25a	12.3096	1	NA	FALSE	TRUE	FALSE	FALSE	FALSE	FALSE	FALSE	FALSE	TRUE	1	NA	2.95938	NA	1.27377	0.541113	-0.728117	1.10843	1.08278	0.946068	0.760325	-0.0923224	-0.276941	1.34754	1.33661	0.622365	-0.492948	-12.3134	1.47703	-1.49547	2.02927	3	3	2	2	1	3	3	3	3	2	2	2	3	3
674aaeaafc49ababfbcb9f798a948beb	12.7233	1	6.65525	FALSE	TRUE	FALSE	FALSE	FALSE	FALSE	FALSE	FALSE	TRUE	1	0.942774	2.60884	0.805412	0.980505	-1.28179	-0.256921	-0.535235	1.16794	-0.257446	0.130187	-0.11393	-0.839288	-0.33015	-0.224905	-1.20411	-6.6593	-4.30495	-5.53454	4.0009	-0.493841	2	2	3	2	2	2	2	2	2	3	2	2	2	2
db6dad5c61e42bff919ca7112e24fca3	35.5781	0	6.7565	FALSE	FALSE	FALSE	FALSE	FALSE	TRUE	FALSE	FALSE	FALSE	1	0.935567	1.74384	2.18019	1.05205	NA	NA	NA	NA	NA	NA	NA	NA	NA	NA	NA	NA	NA	NA	NA	NA	NA	NA	NA	NA	NA	NA	NA	NA	NA	NA	NA	NA	NA	NA
14526516f7c14bcc41fb5eb0b35f0e83	43.5589	1	6.95475	FALSE	FALSE	FALSE	FALSE	FALSE	FALSE	FALSE	FALSE	FALSE	0	0.968842	3.73639	-0.341592	1.12414	NA	NA	NA	NA	NA	NA	NA	NA	NA	NA	NA	NA	NA	NA	NA	NA	NA	NA	NA	NA	NA	NA	NA	NA	NA	NA	NA	NA	NA	NA
b182c694fe6dae199fdf8e6c03b5f24f	8.09863	1	6.09563	FALSE	FALSE	FALSE	FALSE	FALSE	FALSE	FALSE	FALSE	FALSE	0	0.962265	-1.21569	-0.255418	-1.87023	NA	NA	NA	NA	NA	NA	NA	NA	NA	NA	NA	NA	NA	NA	NA	NA	NA	NA	NA	NA	NA	NA	NA	NA	NA	NA	NA	NA	NA	NA
1b3f6ff2ed428ee0880cdaaef15269a1	15.4164	0	6.467	TRUE	TRUE	TRUE	FALSE	TRUE	FALSE	FALSE	FALSE	TRUE	3	1.04549	-0.42255	-3.58363	-0.661661	0.527618	0.147089	1.39579	-1.66167	1.10084	0.992737	-1.33582	0.0891195	-0.0830683	2.49076	-0.903501	11.1485	9.32535	11.1658	1.43282	-4.53109	1	2	1	2	3	1	1	2	2	2	2	3	1	1
0fb54a072d22400afc6071fddc7d2843	13.4137	1	7.4064	TRUE	TRUE	TRUE	TRUE	FALSE	FALSE	FALSE	FALSE	TRUE	3	0.977382	NA	-0.62481	NA	0.706564	-0.83957	1.4491	0.955415	0.417526	1.33398	-0.763664	-0.0609682	1.04074	0.71384	-1.30794	2.49093	2.93421	6.0665	4.0384	5.07328	2	2	1	2	2	1	3	3	2	2	2	3	1	2
201e4480c875654b2963a17829a55dec	3.27671	0	4.61183	FALSE	FALSE	FALSE	FALSE	FALSE	FALSE	FALSE	FALSE	FALSE	0	0.967076	-0.411732	-0.321084	-1.40972	NA	NA	NA	NA	NA	NA	NA	NA	NA	NA	NA	NA	NA	NA	NA	NA	NA	NA	NA	NA	NA	NA	NA	NA	NA	NA	NA	NA	NA	NA
1afad689b1079e7c837a4de9b6762082	45.2849	0	NA	FALSE	FALSE	FALSE	FALSE	FALSE	FALSE	FALSE	FALSE	FALSE	0	NA	-0.889487	NA	-0.622834	NA	NA	NA	NA	NA	NA	NA	NA	NA	NA	NA	NA	NA	NA	NA	NA	NA	NA	NA	NA	NA	NA	NA	NA	NA	NA	NA	NA	NA	NA
6ab1816f64e5ce1030c701062bd033ba	8.49315	0	6.84915	FALSE	FALSE	FALSE	FALSE	FALSE	FALSE	FALSE	FALSE	FALSE	0	0.96255	0.452285	0.0967725	-0.286947	NA	NA	NA	NA	NA	NA	NA	NA	NA	NA	NA	NA	NA	NA	NA	NA	NA	NA	NA	NA	NA	NA	NA	NA	NA	NA	NA	NA	NA	NA
3f9c842d907f42a718049950f0691a33	7.32055	1	6.05702	FALSE	FALSE	FALSE	FALSE	FALSE	FALSE	FALSE	FALSE	FALSE	0	0.981863	2.43429	-1.05377	1.06982	NA	NA	NA	NA	NA	NA	NA	NA	NA	NA	NA	NA	NA	NA	NA	NA	NA	NA	NA	NA	NA	NA	NA	NA	NA	NA	NA	NA	NA	NA
795fb1fe419a68fe9ca0595b108fc003	33.6411	0	5.7185	FALSE	FALSE	FALSE	FALSE	FALSE	FALSE	FALSE	FALSE	FALSE	0	0.995508	-1.47957	-0.737588	-0.884388	NA	NA	NA	NA	NA	NA	NA	NA	NA	NA	NA	NA	NA	NA	NA	NA	NA	NA	NA	NA	NA	NA	NA	NA	NA	NA	NA	NA	NA	NA
b7ad37058d9a7d1a9d5d5c73f00ca403	69.9397	1	NA	FALSE	FALSE	FALSE	FALSE	FALSE	FALSE	FALSE	FALSE	FALSE	0	NA	1.15414	NA	-2.40304	NA	NA	NA	NA	NA	NA	NA	NA	NA	NA	NA	NA	NA	NA	NA	NA	NA	NA	NA	NA	NA	NA	NA	NA	NA	NA	NA	NA	NA	NA
e07417eea217cdcf4c72caa55c5ef721	5.66849	1	4.4045	TRUE	TRUE	FALSE	FALSE	FALSE	FALSE	FALSE	FALSE	TRUE	2	0.915612	1.7095	1.36357	0.556987	0.646968	-0.488936	-0.824032	1.26136	-0.891981	0.631585	1.07416	0.117426	1.25303	-0.154212	0.351819	NA	NA	NA	NA	NA	NA	NA	NA	NA	NA	NA	NA	NA	NA	NA	NA	NA	NA	NA
8e8c87b79495357bb057c52b6bc0c7b3	43.6548	0	7.05425	FALSE	FALSE	FALSE	FALSE	FALSE	TRUE	FALSE	FALSE	FALSE	1	0.980922	0.381539	0.18185	0.179152	NA	NA	NA	NA	NA	NA	NA	NA	NA	NA	NA	NA	NA	NA	NA	NA	NA	NA	NA	NA	NA	NA	NA	NA	NA	NA	NA	NA	NA	NA
1e20f34a8b044504aefc47370cb78681	37.9973	1	7.9805	FALSE	FALSE	FALSE	FALSE	FALSE	FALSE	FALSE	FALSE	FALSE	0	1.01467	3.1046	-2.20718	0.479691	NA	NA	NA	NA	NA	NA	NA	NA	NA	NA	NA	NA	NA	NA	NA	NA	NA	NA	NA	NA	NA	NA	NA	NA	NA	NA	NA	NA	NA	NA
a03b2cffbc59f30616f010657e613bac	6.46301	1	6.46728	FALSE	FALSE	FALSE	FALSE	FALSE	FALSE	FALSE	FALSE	FALSE	0	0.917418	1.5566	1.36204	0.402671	NA	NA	NA	NA	NA	NA	NA	NA	NA	NA	NA	NA	NA	NA	NA	NA	NA	NA	NA	NA	NA	NA	NA	NA	NA	NA	NA	NA	NA	NA
2caceeea9474b0b65376c15b47ef7b6c	14.0658	1	5.3525	FALSE	FALSE	TRUE	FALSE	TRUE	FALSE	FALSE	FALSE	TRUE	2	0.923642	1.86124	1.70339	0.337236	0.957465	-1.04129	-0.562916	-0.319307	-0.542923	0.131757	0.310521	-0.499318	1.7448	0.151555	-1.18341	-1.95777	4.92753	-1.45448	5.35154	3.19029	2	1	2	2	3	2	2	2	1	2	3	2	3	1
a28f33990e5eb80148288eda47c3a53e	7.76986	1	5.06175	TRUE	TRUE	FALSE	FALSE	FALSE	FALSE	FALSE	FALSE	TRUE	2	0.982528	-1.30383	-1.06129	-1.93016	-1.44422	0.494486	-0.578356	0.525558	-0.522636	1.13444	-0.200425	-0.16224	-0.834092	-0.437226	0.150582	8.72254	9.0603	-9.03336	-0.30337	1.44238	1	1	2	2	3	2	2	1	1	2	1	2	1	2
d52b203112d07f65dbdff2d57d6aa0cf	6.60274	1	3.73887	FALSE	FALSE	FALSE	FALSE	FALSE	FALSE	FALSE	FALSE	FALSE	0	NA	2.68917	NA	1.30432	-0.590663	-0.984584	-0.426046	-0.958936	-0.547505	0.194453	1.4501	-0.192625	0.397754	-0.0839377	-0.275041	NA	NA	NA	NA	NA	NA	NA	NA	NA	NA	NA	NA	NA	NA	NA	NA	NA	NA	NA
e22b578fd1c815a6643794dd54038d29	18.6795	0	7.15253	FALSE	TRUE	TRUE	TRUE	FALSE	FALSE	FALSE	TRUE	TRUE	3	0.980947	-2.0699	-0.394927	-1.75561	1.00151	1.12057	-0.670166	-0.362974	-0.675277	-1.1085	-0.395286	-0.318893	0.30208	0.140506	0.204108	-8.22202	6.8046	-3.37829	4.7888	5.27565	1	2	3	3	3	2	1	1	2	2	2	2	2	2
f5ae84aacb9e8b98c112f324d60d831b	46.4548	1	7.65896	FALSE	FALSE	FALSE	FALSE	FALSE	FALSE	FALSE	FALSE	FALSE	0	0.991657	2.52646	-1.27084	-0.275597	NA	NA	NA	NA	NA	NA	NA	NA	NA	NA	NA	NA	NA	NA	NA	NA	NA	NA	NA	NA	NA	NA	NA	NA	NA	NA	NA	NA	NA	NA
29feabf77b420e8a556490b96f42cb3c	9.33151	1	6.61617	FALSE	FALSE	FALSE	FALSE	FALSE	FALSE	FALSE	FALSE	FALSE	0	0.97319	2.71865	-0.62597	1.21059	NA	NA	NA	NA	NA	NA	NA	NA	NA	NA	NA	NA	NA	NA	NA	NA	NA	NA	NA	NA	NA	NA	NA	NA	NA	NA	NA	NA	NA	NA
404d5fb55f3b2b206412d6707768b1cb	45.1397	0	7.277	FALSE	FALSE	FALSE	FALSE	FALSE	TRUE	FALSE	FALSE	FALSE	1	0.980395	2.85596	0.225765	1.71263	NA	NA	NA	NA	NA	NA	NA	NA	NA	NA	NA	NA	NA	NA	NA	NA	NA	NA	NA	NA	NA	NA	NA	NA	NA	NA	NA	NA	NA	NA
ce62508cd0ef76713ba679fe19872aab	16.7096	1	7.4165	FALSE	FALSE	FALSE	FALSE	FALSE	FALSE	FALSE	FALSE	FALSE	0	1.00357	3.82028	-1.68377	1.75835	NA	NA	NA	NA	NA	NA	NA	NA	NA	NA	NA	-16.7151	1.87461	-5.25975	0.394861	-0.908872	1	2	3	1	1	2	2	1	2	2	1	2	2	2
b65d0d393f800e09f3382cef775800b5	7.91233	1	6.80502	FALSE	FALSE	FALSE	FALSE	FALSE	FALSE	FALSE	FALSE	FALSE	0	0.998989	2.13153	-1.69731	0.803548	NA	NA	NA	NA	NA	NA	NA	NA	NA	NA	NA	NA	NA	NA	NA	NA	NA	NA	NA	NA	NA	NA	NA	NA	NA	NA	NA	NA	NA	NA
af219529d7c9916f89b1b998b4338802	28.2712	0	7.03589	FALSE	FALSE	FALSE	FALSE	FALSE	FALSE	FALSE	FALSE	FALSE	0	1.01287	-2.2624	-1.676	-1.41987	NA	NA	NA	NA	NA	NA	NA	NA	NA	NA	NA	NA	NA	NA	NA	NA	NA	NA	NA	NA	NA	NA	NA	NA	NA	NA	NA	NA	NA	NA
5a16f61c8e8ff4921b4cea002bbc44ad	8.20548	0	NA	FALSE	TRUE	FALSE	TRUE	FALSE	FALSE	FALSE	TRUE	TRUE	3	NA	1.6013	NA	0.695971	-1.75749	0.42357	1.68666	1.28791	-0.963901	-0.480792	-0.369466	0.802135	0.450517	1.25626	-1.09605	-6.10149	-2.84777	-7.24329	2.96162	4.30698	2	2	2	2	2	2	3	2	2	2	2	2	3	3
378b98f3199cfce3dc34db1fa5797e56	30.7973	1	8.35125	FALSE	FALSE	FALSE	FALSE	FALSE	TRUE	FALSE	FALSE	FALSE	1	0.963487	2.11259	0.00807775	-0.237259	NA	NA	NA	NA	NA	NA	NA	NA	NA	NA	NA	NA	NA	NA	NA	NA	NA	NA	NA	NA	NA	NA	NA	NA	NA	NA	NA	NA	NA	NA
7cb26b8080340c0139e2b34a55124b20	44.137	0	NA	TRUE	FALSE	FALSE	FALSE	FALSE	FALSE	TRUE	TRUE	TRUE	3	NA	1.50755	NA	0.873941	NA	NA	NA	NA	NA	NA	NA	NA	NA	NA	NA	NA	NA	NA	NA	NA	NA	NA	NA	NA	NA	NA	NA	NA	NA	NA	NA	NA	NA	NA
38e749628629dab63dbaf495c17bdf30	54.8219	0	6.85	FALSE	FALSE	FALSE	FALSE	FALSE	FALSE	FALSE	FALSE	FALSE	0	0.919762	-2.33005	2.66198	-1.72189	NA	NA	NA	NA	NA	NA	NA	NA	NA	NA	NA	NA	NA	NA	NA	NA	NA	NA	NA	NA	NA	NA	NA	NA	NA	NA	NA	NA	NA	NA
dc33d423520e5925c37a751a424b869b	63.0712	0	7.32775	FALSE	FALSE	FALSE	FALSE	FALSE	FALSE	FALSE	FALSE	FALSE	0	0.940665	0.561057	1.83755	0.14633	NA	NA	NA	NA	NA	NA	NA	NA	NA	NA	NA	NA	NA	NA	NA	NA	NA	NA	NA	NA	NA	NA	NA	NA	NA	NA	NA	NA	NA	NA
8c8c4a4551cd878108a85676ab7fb74d	7.58082	0	6.30177	FALSE	FALSE	FALSE	FALSE	FALSE	FALSE	FALSE	FALSE	FALSE	0	0.992302	2.7371	-1.33371	1.6646	NA	NA	NA	NA	NA	NA	NA	NA	NA	NA	NA	NA	NA	NA	NA	NA	NA	NA	NA	NA	NA	NA	NA	NA	NA	NA	NA	NA	NA	NA
30bf425385b6e4b1d7f42b9df35c4cf8	28.7671	0	6.27175	FALSE	FALSE	FALSE	FALSE	FALSE	FALSE	FALSE	FALSE	FALSE	0	1.00177	-0.282198	-1.12089	-0.13794	NA	NA	NA	NA	NA	NA	NA	NA	NA	NA	NA	-3.93008	-1.57317	5.02979	-8.47974	-2.58401	2	3	3	2	2	2	2	2	3	2	2	2	2	1
eb96521ffb5cf3fae09d19ce4cc9aa65	15.1863	0	6.6145	TRUE	FALSE	FALSE	FALSE	FALSE	FALSE	FALSE	FALSE	TRUE	1	1.01572	-0.62726	-2.17415	-0.834625	NA	NA	NA	NA	NA	NA	NA	NA	NA	NA	NA	-1.97321	6.96115	0.559669	1.29051	9.50372	2	1	2	2	2	1	1	2	1	2	2	2	1	1
b20ecf7f94f4a6d554215a1d08079f68	64.074	0	7.349	FALSE	FALSE	FALSE	FALSE	FALSE	FALSE	FALSE	FALSE	FALSE	0	1.03339	-0.111337	-1.54107	-0.354933	NA	NA	NA	NA	NA	NA	NA	NA	NA	NA	NA	NA	NA	NA	NA	NA	NA	NA	NA	NA	NA	NA	NA	NA	NA	NA	NA	NA	NA	NA
085e7856f8dd40c5428b6b99d3220ff2	15.9096	0	6.853	FALSE	TRUE	TRUE	TRUE	FALSE	FALSE	FALSE	FALSE	TRUE	3	1.02878	3.3623	-2.77474	2.3264	0.672056	-1.23244	1.5399	1.05083	0.656417	0.904426	-1.13688	0.557569	1.11411	-0.379213	0.502345	NA	NA	NA	NA	NA	NA	NA	NA	NA	NA	NA	NA	NA	NA	NA	NA	NA	NA	NA
3834e78864e2d8118757f0124b5c03a0	10.9589	1	6.2455	FALSE	FALSE	FALSE	TRUE	FALSE	FALSE	FALSE	FALSE	TRUE	1	0.993446	1.50103	-1.38181	0.180227	NA	NA	NA	NA	NA	NA	NA	NA	NA	NA	NA	NA	NA	NA	NA	NA	NA	NA	NA	NA	NA	NA	NA	NA	NA	NA	NA	NA	NA	NA
8185db802eb27462bcd05d68810b5a80	32.7726	1	6.864	FALSE	FALSE	FALSE	FALSE	FALSE	FALSE	FALSE	FALSE	FALSE	0	0.986988	1.03096	-1.01844	-1.32269	NA	NA	NA	NA	NA	NA	NA	NA	NA	NA	NA	NA	NA	NA	NA	NA	NA	NA	NA	NA	NA	NA	NA	NA	NA	NA	NA	NA	NA	NA
a426ee3ad8f49ab8929b6e9c189f19dd	3.89315	1	4.2925	FALSE	FALSE	FALSE	FALSE	FALSE	FALSE	FALSE	FALSE	FALSE	0	0.962293	-1.87202	-0.481404	-2.27273	0.957097	-1.14848	-0.381317	0.771165	-0.406269	-1.13958	-0.790755	-0.346144	-1.31024	0.423178	-0.497846	2.30836	5.53585	-2.13264	-10.0482	-0.737785	2	1	2	2	1	1	1	2	1	2	2	1	1	1
46b00eaf2c5049ce851c965f765390f5	10.8767	0	5.45525	FALSE	FALSE	FALSE	FALSE	FALSE	FALSE	FALSE	FALSE	FALSE	0	0.995012	-0.714412	-1.33898	-1.1438	-0.780829	-1.01241	-0.364235	-0.735555	-0.414137	-0.812476	1.11477	-0.147534	-0.666631	0.325888	-0.0411133	NA	NA	NA	NA	NA	NA	NA	NA	NA	NA	NA	NA	NA	NA	NA	NA	NA	NA	NA
fd1f07c0a23ab46ae55c555b7bb226d6	8.65479	1	6.263	FALSE	FALSE	FALSE	FALSE	FALSE	FALSE	FALSE	FALSE	FALSE	0	1.0234	-1.1003	-2.63994	-1.7963	-0.857193	-0.779405	-0.241561	-0.665792	-0.31892	-0.719427	-0.537032	-0.0296188	-0.555164	-0.0923724	-0.238659	10.2291	-3.06824	2.74213	-8.92455	-4.93189	2	3	1	1	1	2	2	2	3	1	1	1	2	2
0901b3aad49881fc4c0275d10c8edddc	35.3589	1	7.31175	FALSE	FALSE	FALSE	FALSE	FALSE	FALSE	FALSE	FALSE	FALSE	0	0.953383	4.17765	0.391699	1.56723	NA	NA	NA	NA	NA	NA	NA	NA	NA	NA	NA	NA	NA	NA	NA	NA	NA	NA	NA	NA	NA	NA	NA	NA	NA	NA	NA	NA	NA	NA
d1ca17386ebbf819ebb054fcb5f19dbb	7.33151	1	6.19	FALSE	FALSE	FALSE	FALSE	FALSE	FALSE	FALSE	FALSE	FALSE	0	0.95528	1.47724	-0.0270683	0.304903	NA	NA	NA	NA	NA	NA	NA	NA	NA	NA	NA	NA	NA	NA	NA	NA	NA	NA	NA	NA	NA	NA	NA	NA	NA	NA	NA	NA	NA	NA
2f8b8f8b73bf0e2c18f9be6e4c6d687d	30.4247	0	7.05225	FALSE	FALSE	FALSE	FALSE	FALSE	FALSE	FALSE	FALSE	FALSE	0	0.970227	1.15746	0.466949	0.763032	NA	NA	NA	NA	NA	NA	NA	NA	NA	NA	NA	NA	NA	NA	NA	NA	NA	NA	NA	NA	NA	NA	NA	NA	NA	NA	NA	NA	NA	NA
3090e6066aaeaca450b06d7abacb48a7	6.90685	1	6.04725	FALSE	FALSE	FALSE	TRUE	FALSE	FALSE	FALSE	FALSE	TRUE	1	0.939668	0.308656	0.546568	-0.613274	0.767663	-1.07808	1.59651	-0.0844126	-0.947762	1.09648	0.430721	-2.02853	0.87068	0.553838	0.16497	18.9373	2.49644	13.5096	-2.51769	0.0991116	3	3	2	2	2	2	1	3	3	1	2	3	2	1
bf58ce45441247b049d0ac7903415355	33.1808	0	7.5105	FALSE	FALSE	FALSE	FALSE	FALSE	FALSE	FALSE	FALSE	FALSE	0	1.04925	0.817372	-3.38583	0.518038	NA	NA	NA	NA	NA	NA	NA	NA	NA	NA	NA	NA	NA	NA	NA	NA	NA	NA	NA	NA	NA	NA	NA	NA	NA	NA	NA	NA	NA	NA
2430cac1ddda11823aad51b4581f4c53	23.8164	0	6.8951	FALSE	FALSE	FALSE	FALSE	FALSE	FALSE	FALSE	FALSE	FALSE	0	0.928728	-2.05774	2.27488	-1.45911	NA	NA	NA	NA	NA	NA	NA	NA	NA	NA	NA	NA	NA	NA	NA	NA	NA	NA	NA	NA	NA	NA	NA	NA	NA	NA	NA	NA	NA	NA
3da6c825c2b76973559e410308ce2557	47.0411	0	7.18638	FALSE	FALSE	FALSE	FALSE	FALSE	FALSE	FALSE	FALSE	FALSE	0	0.971933	NA	0.59883	NA	NA	NA	NA	NA	NA	NA	NA	NA	NA	NA	NA	NA	NA	NA	NA	NA	NA	NA	NA	NA	NA	NA	NA	NA	NA	NA	NA	NA	NA	NA
427ef9dcc6b77f6c0d6fff27583dfa67	4.63562	0	5.73032	FALSE	FALSE	FALSE	FALSE	FALSE	FALSE	FALSE	FALSE	FALSE	0	0.938975	0.874871	1.05204	-0.132452	0.875022	-1.23708	-0.421644	-0.168355	-0.42049	0.106042	-0.387133	-0.443747	-1.01282	-0.120814	0.835386	-5.60592	0.655387	-3.02271	-0.58835	1.73636	2	2	1	2	2	2	2	1	2	1	2	2	2	2
651a7dc78281a7867cf3475773a77a51	36.5781	1	7.27125	FALSE	FALSE	FALSE	FALSE	FALSE	FALSE	FALSE	FALSE	FALSE	0	0.957276	-1.01748	0.210394	-3.57982	NA	NA	NA	NA	NA	NA	NA	NA	NA	NA	NA	NA	NA	NA	NA	NA	NA	NA	NA	NA	NA	NA	NA	NA	NA	NA	NA	NA	NA	NA
84dca36824afc6705601f8bb5cd7c320	18.811	0	NA	TRUE	TRUE	TRUE	FALSE	FALSE	FALSE	FALSE	FALSE	TRUE	3	NA	2.01623	NA	1.3262	NA	NA	NA	NA	NA	NA	NA	NA	NA	NA	NA	NA	NA	NA	NA	NA	NA	NA	NA	NA	NA	NA	NA	NA	NA	NA	NA	NA	NA	NA
84703dbb07d5d05813aca0624fa5c9ce	34.9233	1	7.3215	FALSE	FALSE	FALSE	FALSE	FALSE	FALSE	FALSE	FALSE	FALSE	0	0.927496	2.46569	1.49512	-0.0757256	NA	NA	NA	NA	NA	NA	NA	NA	NA	NA	NA	NA	NA	NA	NA	NA	NA	NA	NA	NA	NA	NA	NA	NA	NA	NA	NA	NA	NA	NA
e46871a6517986e2e3f6b26dd6e4b260	12.8521	1	6.62901	TRUE	TRUE	FALSE	FALSE	FALSE	FALSE	FALSE	TRUE	TRUE	3	1.03195	2.95899	-2.94715	1.25044	-0.979926	0.241554	1.05701	-0.17551	1.79062	1.44514	0.0250999	0.418887	1.36979	0.544361	1.55737	NA	NA	NA	NA	NA	NA	NA	NA	NA	NA	NA	NA	NA	NA	NA	NA	NA	NA	NA
6c612108e7faf9b4c18ec401fcb9ca47	46.6	1	6.58925	FALSE	FALSE	FALSE	FALSE	FALSE	FALSE	FALSE	FALSE	FALSE	0	0.923434	3.43632	1.51161	0.785167	NA	NA	NA	NA	NA	NA	NA	NA	NA	NA	NA	NA	NA	NA	NA	NA	NA	NA	NA	NA	NA	NA	NA	NA	NA	NA	NA	NA	NA	NA
4be8e1fccda02a8f327a83d1a0bd2d3f	9.49863	0	6.38122	FALSE	FALSE	FALSE	FALSE	FALSE	FALSE	FALSE	FALSE	FALSE	0	0.962681	1.71763	0.12938	0.847152	NA	NA	NA	NA	NA	NA	NA	NA	NA	NA	NA	NA	NA	NA	NA	NA	NA	NA	NA	NA	NA	NA	NA	NA	NA	NA	NA	NA	NA	NA
ae1ec8aa00d5e7086c3d9a9c702ef942	39.6466	0	6.6995	TRUE	FALSE	FALSE	FALSE	FALSE	FALSE	FALSE	FALSE	TRUE	1	0.994204	3.48661	-0.502308	2.08049	NA	NA	NA	NA	NA	NA	NA	NA	NA	NA	NA	NA	NA	NA	NA	NA	NA	NA	NA	NA	NA	NA	NA	NA	NA	NA	NA	NA	NA	NA
b507f2d7490887a9b675f159afec32c8	43.3836	0	4.14098	FALSE	FALSE	FALSE	FALSE	FALSE	FALSE	FALSE	FALSE	FALSE	0	0.990939	0.0253187	-0.256129	-0.0390649	NA	NA	NA	NA	NA	NA	NA	NA	NA	NA	NA	NA	NA	NA	NA	NA	NA	NA	NA	NA	NA	NA	NA	NA	NA	NA	NA	NA	NA	NA
239a578192ad12ade1f73a717b093313	9.26849	1	NA	FALSE	FALSE	TRUE	TRUE	FALSE	FALSE	FALSE	FALSE	TRUE	2	NA	3.41971	NA	1.76947	0.89159	0.418951	1.602	1.79029	-1.03446	-0.201604	-0.374124	-0.813087	-0.0209432	-1.05127	1.13064	NA	NA	NA	NA	NA	NA	NA	NA	NA	NA	NA	NA	NA	NA	NA	NA	NA	NA	NA
5c977438c9e1a28793137b59fcb3cba4	12.8384	1	7.75221	FALSE	FALSE	FALSE	FALSE	FALSE	FALSE	FALSE	FALSE	FALSE	0	0.964326	-1.26113	-0.0961423	-2.067	NA	NA	NA	NA	NA	NA	NA	NA	NA	NA	NA	NA	NA	NA	NA	NA	NA	NA	NA	NA	NA	NA	NA	NA	NA	NA	NA	NA	NA	NA
23bb9bbe9194d4caab659c23fb55d0ea	10.4986	0	7.25255	TRUE	TRUE	FALSE	FALSE	FALSE	FALSE	FALSE	TRUE	TRUE	3	0.953289	-0.00721478	0.609407	-0.570964	-0.852092	2.2945	-0.87609	-1.33369	-0.963468	0.0158404	0.0241537	-0.480605	0.550098	0.890518	1.50349	-8.30504	1.92197	1.95841	3.33506	-3.72835	2	2	1	3	2	2	2	2	2	1	2	2	2	2
329dd2fd3bbe32c240b913fa155ce199	51.1342	1	NA	TRUE	FALSE	FALSE	FALSE	FALSE	FALSE	FALSE	FALSE	TRUE	1	NA	2.63357	NA	-0.179076	NA	NA	NA	NA	NA	NA	NA	NA	NA	NA	NA	NA	NA	NA	NA	NA	NA	NA	NA	NA	NA	NA	NA	NA	NA	NA	NA	NA	NA	NA
6817b43b6072a594e599934572e0cb83	9.69041	1	5.723	TRUE	FALSE	FALSE	FALSE	FALSE	FALSE	FALSE	FALSE	TRUE	1	0.965386	-1.022	-0.295892	-1.76831	-1.01791	-1.09745	-0.260245	-0.572053	-0.325733	-0.744492	-0.295156	0.0852094	-0.736751	0.44617	-0.260926	-11.1745	-2.22565	1.64392	0.401025	-6.21205	2	3	2	3	2	2	1	2	2	2	2	2	2	2
bd4ca8458ada6f834505aaf8b782da5e	55.1562	0	6.91921	FALSE	FALSE	FALSE	FALSE	FALSE	FALSE	FALSE	FALSE	FALSE	0	1.02863	0.103139	-1.54172	-0.0956604	NA	NA	NA	NA	NA	NA	NA	NA	NA	NA	NA	NA	NA	NA	NA	NA	NA	NA	NA	NA	NA	NA	NA	NA	NA	NA	NA	NA	NA	NA
bef9343a32cc8b06a5e7ff0709b71637	17.1123	1	7.73425	FALSE	TRUE	FALSE	FALSE	FALSE	FALSE	FALSE	FALSE	TRUE	1	0.949039	4.04421	0.738619	1.91553	NA	NA	NA	NA	NA	NA	NA	NA	NA	NA	NA	-2.45114	-3.0476	-4.01662	3.43846	1.81836	2	1	2	2	2	2	2	2	1	2	2	2	3	2
971e673e33a9cd2c798186bf14608868	14.8767	0	NA	FALSE	FALSE	FALSE	FALSE	FALSE	FALSE	FALSE	FALSE	FALSE	0	NA	-0.486105	NA	-0.738027	NA	NA	NA	NA	NA	NA	NA	NA	NA	NA	NA	NA	NA	NA	NA	NA	NA	NA	NA	NA	NA	NA	NA	NA	NA	NA	NA	NA	NA	NA
f5abc0a76b4668b2b60b927b013a929d	64.9205	1	7.529	FALSE	FALSE	FALSE	FALSE	FALSE	FALSE	FALSE	FALSE	FALSE	0	0.93434	3.16846	1.0076	0.460347	NA	NA	NA	NA	NA	NA	NA	NA	NA	NA	NA	NA	NA	NA	NA	NA	NA	NA	NA	NA	NA	NA	NA	NA	NA	NA	NA	NA	NA	NA
e9423f0ef208328a8851ccd4f353467d	21.0849	0	6.497	TRUE	FALSE	TRUE	TRUE	FALSE	FALSE	FALSE	FALSE	TRUE	3	0.988049	2.0261	-0.655991	1.35769	NA	NA	NA	NA	NA	NA	NA	NA	NA	NA	NA	-11.9219	0.308353	4.9019	2.93597	8.53599	2	2	2	2	2	2	2	2	2	2	2	2	2	2
42b6ff40d39a7c4012cbc3bf517bc67e	35.7014	0	7.187	FALSE	FALSE	FALSE	FALSE	FALSE	FALSE	FALSE	FALSE	FALSE	0	0.97583	-1.82351	0.254394	-1.10716	NA	NA	NA	NA	NA	NA	NA	NA	NA	NA	NA	NA	NA	NA	NA	NA	NA	NA	NA	NA	NA	NA	NA	NA	NA	NA	NA	NA	NA	NA
48b4d729af0ded3b7956ce8ad022a7fb	9.01918	1	NA	FALSE	FALSE	FALSE	FALSE	FALSE	FALSE	FALSE	FALSE	FALSE	0	NA	-1.07444	NA	-1.78764	NA	NA	NA	NA	NA	NA	NA	NA	NA	NA	NA	NA	NA	NA	NA	NA	NA	NA	NA	NA	NA	NA	NA	NA	NA	NA	NA	NA	NA	NA
67653f854dbf36dba38404dfe3937194	3.86301	1	3.903	FALSE	TRUE	FALSE	FALSE	FALSE	FALSE	FALSE	FALSE	TRUE	1	0.992435	1.39556	-1.57761	0.374501	1.07847	-0.0782592	-0.38578	-0.73303	-0.500921	-0.176363	-0.2815	-0.0559993	0.604563	-0.988078	-0.97239	NA	NA	NA	NA	NA	NA	NA	NA	NA	NA	NA	NA	NA	NA	NA	NA	NA	NA	NA
19e18e39346fe65592846b3a98ed19ab	12.2849	1	5.6645	TRUE	FALSE	FALSE	FALSE	FALSE	FALSE	FALSE	TRUE	TRUE	2	0.938032	-1.92267	0.976668	-2.5677	-1.93992	-0.915456	-0.26498	-0.692898	-0.241419	-0.216223	-0.278708	-0.0408783	-0.276726	0.1775	-0.389493	-1.59109	-6.00882	-1.54672	-1.4868	-1.93277	3	3	2	2	3	2	3	3	3	3	2	2	2	2
bd03f134e8708bd19561a303033aedcd	40.7014	1	7.34917	FALSE	TRUE	TRUE	FALSE	FALSE	FALSE	FALSE	FALSE	TRUE	2	1.01164	2.56165	-2.09969	-0.144039	NA	NA	NA	NA	NA	NA	NA	NA	NA	NA	NA	-8.17533	2.14407	-6.66144	-4.50429	1.83502	2	1	1	1	2	2	1	2	1	1	1	2	2	2
2ff8344309b8e477d2dcf9094e6cfc16	56.1342	0	NA	FALSE	FALSE	FALSE	FALSE	FALSE	FALSE	FALSE	FALSE	FALSE	0	NA	-2.5129	NA	-1.87953	NA	NA	NA	NA	NA	NA	NA	NA	NA	NA	NA	NA	NA	NA	NA	NA	NA	NA	NA	NA	NA	NA	NA	NA	NA	NA	NA	NA	NA	NA
db6f2059dabfcd7fbbad9b3f36f4bff8	7.08493	1	4.7875	FALSE	FALSE	FALSE	FALSE	FALSE	FALSE	FALSE	FALSE	FALSE	0	0.936497	-0.821536	0.680746	-1.52324	-0.86136	-1.10058	-0.417935	-0.790192	-0.399909	-1.09832	1.31273	-0.24801	-0.550599	0.163711	1.35688	4.93135	-2.08048	-12.102	-1.75158	5.47568	1	1	3	2	2	2	3	2	2	2	1	1	2	3
8ae6df935b224fb960eb31704476bf71	28.8493	0	7.343	TRUE	FALSE	FALSE	FALSE	FALSE	FALSE	FALSE	FALSE	TRUE	1	0.962949	-1.96484	0.79847	-1.21406	NA	NA	NA	NA	NA	NA	NA	NA	NA	NA	NA	NA	NA	NA	NA	NA	NA	NA	NA	NA	NA	NA	NA	NA	NA	NA	NA	NA	NA	NA
3b05224c00cff19500b99783b25a92df	42.0795	1	7.25	FALSE	FALSE	FALSE	FALSE	FALSE	FALSE	FALSE	FALSE	FALSE	0	0.997708	1.82667	-1.53097	-0.986216	NA	NA	NA	NA	NA	NA	NA	NA	NA	NA	NA	NA	NA	NA	NA	NA	NA	NA	NA	NA	NA	NA	NA	NA	NA	NA	NA	NA	NA	NA
378714535604eade25b04a7fb61de7a7	52.6849	1	8.402	FALSE	FALSE	TRUE	TRUE	FALSE	FALSE	FALSE	FALSE	TRUE	2	1.03096	2.70174	-2.68108	-0.104864	NA	NA	NA	NA	NA	NA	NA	NA	NA	NA	NA	NA	NA	NA	NA	NA	NA	NA	NA	NA	NA	NA	NA	NA	NA	NA	NA	NA	NA	NA
f368d01911abee1ab581ae0bacb59829	44.2493	0	6.7345	FALSE	FALSE	FALSE	FALSE	FALSE	FALSE	FALSE	FALSE	FALSE	0	0.920955	0.0758527	2.7582	-0.01352	NA	NA	NA	NA	NA	NA	NA	NA	NA	NA	NA	NA	NA	NA	NA	NA	NA	NA	NA	NA	NA	NA	NA	NA	NA	NA	NA	NA	NA	NA
dd97a11a5502b10403da0746810c91f7	14.6274	1	6.0025	FALSE	TRUE	TRUE	TRUE	FALSE	FALSE	FALSE	FALSE	TRUE	3	1.01229	1.57517	-2.08811	0.089376	0.720735	-1.41097	-0.987318	1.99809	-0.0142482	-0.544293	1.65241	-0.648251	1.11329	0.495632	0.439977	NA	NA	NA	NA	NA	NA	NA	NA	NA	NA	NA	NA	NA	NA	NA	NA	NA	NA	NA
39371bd9524992de760046be58a03783	13.5644	0	NA	TRUE	TRUE	FALSE	TRUE	FALSE	FALSE	FALSE	FALSE	TRUE	3	NA	-0.779493	NA	-1.04194	-0.982171	-0.432111	2.03011	-0.881106	-0.694486	-0.593996	-0.46096	-0.833069	-0.0785469	0.175041	-0.565446	NA	NA	NA	NA	NA	NA	NA	NA	NA	NA	NA	NA	NA	NA	NA	NA	NA	NA	NA
23d98fba2e3661747bac82db3fe2adfe	4.15616	1	5.10419	FALSE	FALSE	FALSE	FALSE	FALSE	FALSE	FALSE	FALSE	FALSE	0	0.956166	2.95313	-0.243844	1.62318	NA	NA	NA	NA	NA	NA	NA	NA	NA	NA	NA	NA	NA	NA	NA	NA	NA	NA	NA	NA	NA	NA	NA	NA	NA	NA	NA	NA	NA	NA
b929524eae6be802f95f652e6282cc43	4.4274	1	5.08262	FALSE	FALSE	FALSE	FALSE	FALSE	FALSE	FALSE	FALSE	FALSE	0	0.945543	1.92852	0.161206	0.783369	NA	NA	NA	NA	NA	NA	NA	NA	NA	NA	NA	NA	NA	NA	NA	NA	NA	NA	NA	NA	NA	NA	NA	NA	NA	NA	NA	NA	NA	NA
5a4f57ef3dc2b34bdbff1006d06992b3	26.8959	0	6.47525	FALSE	FALSE	FALSE	FALSE	FALSE	FALSE	FALSE	FALSE	FALSE	0	0.984655	-1.68562	-0.320964	-1.08327	NA	NA	NA	NA	NA	NA	NA	NA	NA	NA	NA	NA	NA	NA	NA	NA	NA	NA	NA	NA	NA	NA	NA	NA	NA	NA	NA	NA	NA	NA
a08bc7292ecd98e41e25312bac2f49f6	8.07123	0	6.17276	TRUE	TRUE	FALSE	FALSE	FALSE	FALSE	FALSE	FALSE	TRUE	2	0.966206	-0.621776	-0.0910072	-1.24506	0.933379	2.15218	1.26904	-1.18831	2.45041	-1.17868	-0.605705	0.126609	-0.478252	-0.903141	0.901539	NA	NA	NA	NA	NA	NA	NA	NA	NA	NA	NA	NA	NA	NA	NA	NA	NA	NA	NA
6675231bf243fc44fa18c9de7a3eeccb	40.6603	0	6.88825	FALSE	FALSE	TRUE	FALSE	FALSE	TRUE	FALSE	FALSE	TRUE	2	0.994636	1.38543	-0.49026	0.803756	NA	NA	NA	NA	NA	NA	NA	NA	NA	NA	NA	NA	NA	NA	NA	NA	NA	NA	NA	NA	NA	NA	NA	NA	NA	NA	NA	NA	NA	NA
18ca760301f9e49cd0756cc84497fce7	8.47397	0	NA	FALSE	FALSE	FALSE	FALSE	FALSE	FALSE	FALSE	FALSE	FALSE	0	NA	1.93118	NA	0.992706	NA	NA	NA	NA	NA	NA	NA	NA	NA	NA	NA	NA	NA	NA	NA	NA	NA	NA	NA	NA	NA	NA	NA	NA	NA	NA	NA	NA	NA	NA
5e2c6412afccd0ca7f9c97ba9638a7a5	65.1753	0	5.37425	FALSE	FALSE	FALSE	FALSE	FALSE	TRUE	FALSE	FALSE	FALSE	1	0.897561	2.81998	3.39077	1.80071	NA	NA	NA	NA	NA	NA	NA	NA	NA	NA	NA	NA	NA	NA	NA	NA	NA	NA	NA	NA	NA	NA	NA	NA	NA	NA	NA	NA	NA	NA
dc0570f8b9c3f1376b08fde389fc8352	4.96164	1	5.82904	TRUE	TRUE	TRUE	FALSE	FALSE	FALSE	FALSE	FALSE	TRUE	3	0.949741	1.89559	0.0402567	0.735258	0.748486	0.0572133	1.85696	-0.622654	0.590696	-0.333322	-0.678268	-0.834074	-1.38361	-2.3731	1.94884	NA	NA	NA	NA	NA	NA	NA	NA	NA	NA	NA	NA	NA	NA	NA	NA	NA	NA	NA
8b88478c039dbd8295aca5100f070a26	13.2712	1	6.745	FALSE	FALSE	TRUE	TRUE	FALSE	FALSE	FALSE	FALSE	TRUE	2	0.966584	2.80397	-0.171995	1.11077	0.734077	-0.0970409	-0.877401	-0.398183	1.54877	0.790065	-1.40974	1.32288	1.69102	-0.478913	0.339562	-12.8088	-1.54985	4.97225	1.96572	2.05719	2	2	2	3	1	2	2	2	2	2	2	2	2	2
97b9b26b1ad6789291dde8e68f4ffbe5	7.84932	0	6.41958	FALSE	FALSE	FALSE	FALSE	FALSE	FALSE	FALSE	FALSE	FALSE	0	1.01442	0.396758	-2.36065	-0.370859	NA	NA	NA	NA	NA	NA	NA	NA	NA	NA	NA	NA	NA	NA	NA	NA	NA	NA	NA	NA	NA	NA	NA	NA	NA	NA	NA	NA	NA	NA
98d116d10a31c96991a2644b970728e3	2.8	0	4.57194	FALSE	FALSE	FALSE	TRUE	FALSE	FALSE	FALSE	FALSE	TRUE	1	0.978836	3.77745	-0.88857	2.46823	0.963741	-0.80978	-0.688842	0.00900818	0.665604	-1.84205	1.36826	-0.10244	0.288557	0.163223	-0.789201	NA	NA	NA	NA	NA	NA	NA	NA	NA	NA	NA	NA	NA	NA	NA	NA	NA	NA	NA
6365182e67c71e92e194d963bb7a553c	3.99178	1	5.79277	FALSE	FALSE	FALSE	FALSE	FALSE	FALSE	FALSE	FALSE	FALSE	0	0.945108	0.772615	0.149373	-0.134665	NA	NA	NA	NA	NA	NA	NA	NA	NA	NA	NA	NA	NA	NA	NA	NA	NA	NA	NA	NA	NA	NA	NA	NA	NA	NA	NA	NA	NA	NA
2b1b5843ac4df0a6a8888b31bcf8d265	45.3562	0	6.468	FALSE	FALSE	FALSE	FALSE	FALSE	FALSE	FALSE	FALSE	FALSE	0	1.01859	-2.00259	-1.38405	-1.31814	NA	NA	NA	NA	NA	NA	NA	NA	NA	NA	NA	NA	NA	NA	NA	NA	NA	NA	NA	NA	NA	NA	NA	NA	NA	NA	NA	NA	NA	NA
a046988a6151f7ab980d09f759a621c9	6.29589	0	4.52075	FALSE	TRUE	FALSE	FALSE	FALSE	FALSE	FALSE	FALSE	TRUE	1	0.950847	-0.151316	0.560017	-0.95097	-0.506898	0.61311	-0.685047	0.546737	-0.124329	-0.971108	-1.13122	-0.42726	0.570623	-0.113438	0.760746	-1.07609	-9.05999	0.0384114	0.739138	-1.54447	2	2	3	2	1	3	3	3	3	3	2	2	3	3
f3a44025e39c9dc72cbcc6655f9acb22	2.84384	0	4.90591	FALSE	FALSE	FALSE	TRUE	FALSE	FALSE	FALSE	FALSE	TRUE	1	0.993407	0.382367	-1.57311	-0.697933	-0.00301281	-0.473007	-0.272754	-0.454831	0.086891	-1.1747	-0.368402	0.275981	-1.15673	-0.550278	-0.515471	-6.24449	3.47589	-6.37782	-4.02078	5.17394	1	1	2	2	1	1	2	1	2	2	2	1	1	2
a715387d258c6bce888e22c6bddca050	11.8466	1	6.5575	FALSE	TRUE	TRUE	TRUE	FALSE	FALSE	FALSE	FALSE	TRUE	3	0.975106	1.96528	-0.592267	0.51037	0.823775	-1.41299	-0.629319	-0.0915914	-0.907086	0.0510156	0.932904	-0.0398195	1.48488	0.135476	1.23096	4.85552	-1.40052	-2.9639	0.408609	-6.98474	2	2	3	1	2	2	2	1	2	3	1	2	2	3
4a0b20986ba18c2942ac161471d0e9cf	39.4521	1	6.85819	FALSE	FALSE	FALSE	FALSE	FALSE	FALSE	FALSE	FALSE	FALSE	0	0.967538	1.71111	-0.255461	-1.00553	NA	NA	NA	NA	NA	NA	NA	NA	NA	NA	NA	NA	NA	NA	NA	NA	NA	NA	NA	NA	NA	NA	NA	NA	NA	NA	NA	NA	NA	NA
0f3930fa862aca00865d4cc600a55bee	17.8466	1	7.526	FALSE	TRUE	TRUE	TRUE	FALSE	FALSE	FALSE	FALSE	TRUE	3	1.02407	1.76523	-2.60053	0.0963527	NA	NA	NA	NA	NA	NA	NA	NA	NA	NA	NA	NA	NA	NA	NA	NA	NA	NA	NA	NA	NA	NA	NA	NA	NA	NA	NA	NA	NA	NA
03ac9188e84e4277f06721cc42b5defb	39.6548	0	NA	FALSE	FALSE	FALSE	FALSE	FALSE	FALSE	FALSE	TRUE	FALSE	1	NA	-2.09155	NA	-1.30115	NA	NA	NA	NA	NA	NA	NA	NA	NA	NA	NA	NA	NA	NA	NA	NA	NA	NA	NA	NA	NA	NA	NA	NA	NA	NA	NA	NA	NA	NA
6938d07301eb8f557acdf120dee7ad96	56.2521	1	7.11725	TRUE	FALSE	TRUE	FALSE	FALSE	TRUE	FALSE	FALSE	TRUE	3	0.976084	3.81527	-0.521434	1.28162	NA	NA	NA	NA	NA	NA	NA	NA	NA	NA	NA	NA	NA	NA	NA	NA	NA	NA	NA	NA	NA	NA	NA	NA	NA	NA	NA	NA	NA	NA
d886f43ee98757312482dbd624c6526c	10.8247	1	6.5402	FALSE	FALSE	FALSE	FALSE	FALSE	FALSE	FALSE	FALSE	FALSE	0	0.998398	1.28342	-1.58885	0.013709	-2.05988	0.250171	-0.527864	-0.892166	-0.557958	0.168417	0.512612	-0.112909	-0.435651	0.401156	1.01426	-3.41605	4.53997	-10.0922	-0.622006	0.416373	1	2	3	2	2	2	2	1	2	2	1	2	2	2
5a6dadb3c1241616bec33bf85e5ec88f	4.63836	0	5.0785	FALSE	FALSE	FALSE	FALSE	FALSE	FALSE	FALSE	FALSE	FALSE	0	0.962737	0.864383	-0.0628855	-0.14184	-1.42123	-0.0531984	-0.365102	-0.895177	-0.409983	-1.23743	-0.506066	-0.0158178	-0.47901	0.182582	1.22342	5.18148	-4.9732	7.17429	1.99827	0.230227	2	2	2	2	1	2	2	2	3	2	3	2	2	2
529c74631e847d08c59aa59d30fc4d71	37.9151	0	7.0605	FALSE	FALSE	FALSE	FALSE	FALSE	FALSE	FALSE	FALSE	FALSE	0	NA	-0.954196	NA	-0.599418	NA	NA	NA	NA	NA	NA	NA	NA	NA	NA	NA	NA	NA	NA	NA	NA	NA	NA	NA	NA	NA	NA	NA	NA	NA	NA	NA	NA	NA	NA
7a726cc52db44a039fe9d04cf2d0605c	14.1973	1	7.75475	FALSE	TRUE	FALSE	FALSE	FALSE	FALSE	FALSE	FALSE	TRUE	1	0.950281	2.37902	0.568001	0.738065	-1.26682	0.824445	-0.499104	-0.618812	-0.503827	0.110242	-0.120525	0.455092	0.759987	-0.171104	-1.18746	5.61607	-4.74916	7.07688	7.51629	1.53949	3	3	3	2	2	2	3	3	3	3	2	2	2	2
3311492a20bdaeb09e1ac556f85f6113	12.7315	0	7.19299	FALSE	FALSE	FALSE	FALSE	FALSE	FALSE	FALSE	FALSE	FALSE	0	0.970307	-1.64772	-0.106998	-1.79897	-0.771277	-0.792708	-0.274239	-0.770116	-0.331933	-0.910371	0.153163	-0.210792	-0.813987	0.208306	-0.452593	NA	NA	NA	NA	NA	NA	NA	NA	NA	NA	NA	NA	NA	NA	NA	NA	NA	NA	NA
687ba56ae491013a3a7c80990fabc34c	7.80822	0	7.09215	FALSE	FALSE	FALSE	FALSE	FALSE	FALSE	FALSE	FALSE	FALSE	0	0.979089	0.383184	-0.705385	-0.385071	NA	NA	NA	NA	NA	NA	NA	NA	NA	NA	NA	NA	NA	NA	NA	NA	NA	NA	NA	NA	NA	NA	NA	NA	NA	NA	NA	NA	NA	NA
88c6ae35ff2fc049d355a1ceae994ddb	11.7041	1	4.7135	TRUE	FALSE	TRUE	TRUE	FALSE	FALSE	FALSE	FALSE	TRUE	3	1.00262	-0.439564	-1.73904	-1.37892	0.975342	0.7716	-0.892649	0.771453	1.0469	-0.88015	-1.04818	-0.396038	0.157494	-1.2716	1.4729	-3.6424	-0.475522	1.98118	1.38242	4.33308	3	2	1	2	2	2	3	3	2	1	2	2	2	2
32910f9e1c8ee3d559cca39c0e321639	11.1616	0	6.56607	TRUE	FALSE	FALSE	FALSE	FALSE	FALSE	FALSE	TRUE	TRUE	2	0.999362	1.20643	-1.5336	0.478429	0.217895	-0.731825	-0.2079	-0.54975	-0.380447	-1.0315	-0.714904	0.244303	-0.807568	-0.379892	-0.347875	NA	NA	NA	NA	NA	NA	NA	NA	NA	NA	NA	NA	NA	NA	NA	NA	NA	NA	NA
e46ef6c1da9a6f71b3636f83e4ac3e35	11.4685	1	5.77525	TRUE	TRUE	FALSE	FALSE	FALSE	FALSE	FALSE	FALSE	TRUE	2	0.964814	2.04607	-0.183211	0.589504	-1.25857	0.423673	1.51071	1.06015	-0.401631	0.291889	0.533852	-1.51472	0.516609	-0.327092	-0.0774756	9.04363	-8.79405	-5.34515	-1.57205	4.52401	2	2	1	2	2	3	3	2	2	1	2	1	2	3
960eadc2c2b2a7546a326f8a09841516	5.87123	0	5.00696	FALSE	FALSE	FALSE	FALSE	FALSE	FALSE	FALSE	FALSE	FALSE	0	0.95012	2.57977	0.577509	1.46811	NA	NA	NA	NA	NA	NA	NA	NA	NA	NA	NA	NA	NA	NA	NA	NA	NA	NA	NA	NA	NA	NA	NA	NA	NA	NA	NA	NA	NA	NA
f4d9d7e7184300724d8b847a8a68085a	12.7233	1	NA	FALSE	TRUE	FALSE	TRUE	FALSE	FALSE	FALSE	FALSE	TRUE	2	NA	2.62708	NA	0.994855	0.883334	1.5602	-0.574083	-0.615571	-0.911502	0.624302	-0.552978	0.912539	-0.207723	-0.515907	-0.0746072	17.3586	6.97866	-0.0136508	-11.9299	-6.06046	1	2	2	1	2	1	2	2	1	2	1	2	1	1
5d2a0f704dd2942bcc4c27e587ac6499	3.86301	0	NA	FALSE	FALSE	FALSE	FALSE	FALSE	FALSE	FALSE	FALSE	FALSE	0	NA	2.00071	NA	0.856311	-0.98273	0.734498	-0.582289	-0.655749	-0.0433967	-0.616802	1.39108	0.0653571	-0.934144	-0.553426	0.401884	NA	NA	NA	NA	NA	NA	NA	NA	NA	NA	NA	NA	NA	NA	NA	NA	NA	NA	NA
9623af0e168834bfad27c297d74041bb	48.5644	1	7.8035	FALSE	FALSE	FALSE	FALSE	FALSE	FALSE	FALSE	FALSE	FALSE	0	0.960079	3.60925	0.0241993	0.993369	NA	NA	NA	NA	NA	NA	NA	NA	NA	NA	NA	NA	NA	NA	NA	NA	NA	NA	NA	NA	NA	NA	NA	NA	NA	NA	NA	NA	NA	NA
f6af6ede096024a7b01e54b48380d588	11.589	1	6.7075	TRUE	FALSE	FALSE	FALSE	FALSE	FALSE	FALSE	FALSE	TRUE	1	0.958861	3.95233	0.069091	2.08713	NA	NA	NA	NA	NA	NA	NA	NA	NA	NA	NA	-8.61358	0.744228	-5.95623	0.265741	1.74325	2	1	3	3	2	2	3	2	1	3	2	2	2	3
8e56497c733917661c415db9727a681d	51.3973	0	6.927	FALSE	FALSE	FALSE	FALSE	FALSE	TRUE	FALSE	FALSE	FALSE	1	1.01713	1.87174	-1.16875	1.0941	NA	NA	NA	NA	NA	NA	NA	NA	NA	NA	NA	NA	NA	NA	NA	NA	NA	NA	NA	NA	NA	NA	NA	NA	NA	NA	NA	NA	NA	NA
6bc56e889bd412ab42b809d9e26d4553	22.811	1	6.95191	FALSE	TRUE	FALSE	TRUE	FALSE	TRUE	FALSE	TRUE	TRUE	3	0.992162	3.28356	-1.23948	1.10467	NA	NA	NA	NA	NA	NA	NA	NA	NA	NA	NA	20.2341	-0.775589	6.07811	11.0728	3.55577	3	2	2	3	3	2	2	2	2	3	3	3	2	2
53b222e89da594ecead4ba9cd635e4c7	5.90411	0	4.69325	TRUE	TRUE	TRUE	TRUE	FALSE	FALSE	FALSE	FALSE	TRUE	3	0.937697	1.30503	1.16133	0.327227	-0.135223	1.19694	-0.856183	0.480038	0.0166311	0.868449	0.317271	0.178583	-0.420638	-1.027	1.22969	-2.59447	-0.992187	1.7007	8.27363	7.87761	2	2	3	3	2	2	3	2	2	3	3	2	2	2
c47d30a26f06b9af361cbdcacb7ebf0f	35.1671	0	6.56925	FALSE	TRUE	FALSE	FALSE	FALSE	TRUE	FALSE	FALSE	TRUE	2	1.00099	-2.10286	-0.965164	-1.27202	NA	NA	NA	NA	NA	NA	NA	NA	NA	NA	NA	NA	NA	NA	NA	NA	NA	NA	NA	NA	NA	NA	NA	NA	NA	NA	NA	NA	NA	NA
2822bdd4ec0461ce9c24b1cd8c8b5a48	10.137	1	8.57018	FALSE	FALSE	FALSE	FALSE	FALSE	FALSE	FALSE	FALSE	FALSE	0	0.949691	1.90732	0.362032	0.534363	NA	NA	NA	NA	NA	NA	NA	NA	NA	NA	NA	NA	NA	NA	NA	NA	NA	NA	NA	NA	NA	NA	NA	NA	NA	NA	NA	NA	NA	NA
0371133fc9626eef1d803b0edb6306f9	39.8932	0	6.82	FALSE	FALSE	FALSE	FALSE	FALSE	FALSE	FALSE	FALSE	FALSE	0	0.975812	1.29023	0.339166	0.748245	NA	NA	NA	NA	NA	NA	NA	NA	NA	NA	NA	NA	NA	NA	NA	NA	NA	NA	NA	NA	NA	NA	NA	NA	NA	NA	NA	NA	NA	NA
966cfa15fe38dbef43764050c1ee52cf	33.474	1	NA	TRUE	FALSE	FALSE	FALSE	FALSE	FALSE	FALSE	TRUE	TRUE	2	NA	3.19994	NA	0.655581	NA	NA	NA	NA	NA	NA	NA	NA	NA	NA	NA	NA	NA	NA	NA	NA	NA	NA	NA	NA	NA	NA	NA	NA	NA	NA	NA	NA	NA	NA
a4ddc32762b6207dc34c23ccffe560fc	17.5151	1	7.0955	FALSE	FALSE	FALSE	FALSE	TRUE	FALSE	FALSE	FALSE	TRUE	1	1.01909	1.26616	-2.37536	-0.279307	0.701991	0.656184	1.54667	0.478937	0.303548	1.2578	-0.865025	-0.353776	-1.93738	-0.761258	1.18528	NA	NA	NA	NA	NA	NA	NA	NA	NA	NA	NA	NA	NA	NA	NA	NA	NA	NA	NA
7d193492a8619878378b3a5a700e37fc	27.0301	1	7.0755	TRUE	FALSE	FALSE	FALSE	FALSE	FALSE	FALSE	TRUE	TRUE	2	1.00022	3.6757	-1.60038	1.28194	NA	NA	NA	NA	NA	NA	NA	NA	NA	NA	NA	-15.9004	-1.92511	0.347402	4.2588	-5.32051	2	2	2	2	2	2	2	2	2	2	2	2	2	2
6599a3c108f0704c5d8b1290afa4e485	40.2301	0	7.6355	FALSE	FALSE	FALSE	FALSE	FALSE	FALSE	FALSE	FALSE	FALSE	0	0.977994	-0.196489	0.247534	-0.155651	NA	NA	NA	NA	NA	NA	NA	NA	NA	NA	NA	NA	NA	NA	NA	NA	NA	NA	NA	NA	NA	NA	NA	NA	NA	NA	NA	NA	NA	NA
b62c6a88eb22f4f225054e76faa9f030	5.11233	1	5.76792	FALSE	FALSE	FALSE	FALSE	FALSE	FALSE	FALSE	FALSE	FALSE	0	0.940532	2.14221	0.391437	0.927869	NA	NA	NA	NA	NA	NA	NA	NA	NA	NA	NA	NA	NA	NA	NA	NA	NA	NA	NA	NA	NA	NA	NA	NA	NA	NA	NA	NA	NA	NA
98fa5f78f40eed414049d0cabebb804e	55.1507	0	5.3752	FALSE	FALSE	FALSE	FALSE	FALSE	TRUE	FALSE	TRUE	FALSE	2	0.931181	3.07222	2.21868	1.89904	NA	NA	NA	NA	NA	NA	NA	NA	NA	NA	NA	NA	NA	NA	NA	NA	NA	NA	NA	NA	NA	NA	NA	NA	NA	NA	NA	NA	NA	NA
c269f3c1180597574596fff3f02aeed4	3.90137	1	5.63861	FALSE	TRUE	TRUE	TRUE	FALSE	FALSE	FALSE	FALSE	TRUE	3	0.914609	3.80393	1.25181	2.32327	0.67853	0.541911	-0.876088	2.57765	-0.697341	-1.23118	0.508561	1.98283	-0.352266	0.00544585	1.34775	NA	NA	NA	NA	NA	NA	NA	NA	NA	NA	NA	NA	NA	NA	NA	NA	NA	NA	NA
b1ee3fcb141946cb707dbf9ee9b8c885	43.1753	0	6.0155	FALSE	FALSE	FALSE	FALSE	FALSE	TRUE	FALSE	FALSE	FALSE	1	0.957497	3.13708	1.19108	1.87852	NA	NA	NA	NA	NA	NA	NA	NA	NA	NA	NA	5.16425	-0.591523	5.15173	-8.16577	-3.5935	3	3	1	2	2	2	1	3	2	1	1	2	2	2
cb65a57ff4a2cf5a9ccbf604ca685cf1	26.074	0	6.44625	TRUE	FALSE	FALSE	FALSE	FALSE	FALSE	TRUE	FALSE	TRUE	2	0.967767	-1.81003	0.471612	-1.19377	NA	NA	NA	NA	NA	NA	NA	NA	NA	NA	NA	NA	NA	NA	NA	NA	NA	NA	NA	NA	NA	NA	NA	NA	NA	NA	NA	NA	NA	NA
ba145d07febbe4890f54cf47c26e50bb	5.58356	0	4.674	FALSE	FALSE	FALSE	FALSE	FALSE	FALSE	FALSE	FALSE	FALSE	0	NA	2.01965	NA	0.953393	NA	NA	NA	NA	NA	NA	NA	NA	NA	NA	NA	NA	NA	NA	NA	NA	NA	NA	NA	NA	NA	NA	NA	NA	NA	NA	NA	NA	NA	NA
b9386844ff41b56b4f182518a840d4df	20.4603	1	NA	TRUE	TRUE	FALSE	FALSE	FALSE	TRUE	FALSE	TRUE	TRUE	3	NA	0.734043	NA	-0.853838	NA	NA	NA	NA	NA	NA	NA	NA	NA	NA	NA	6.55675	-8.50563	0.927683	-10.1947	2.40309	3	3	2	1	2	2	2	3	3	2	1	1	2	2
6ca1e621c69baa59d1bf3158d5bed102	39.0411	0	4.02852	TRUE	FALSE	TRUE	FALSE	FALSE	TRUE	FALSE	TRUE	TRUE	3	0.956411	-2.15631	1.2104	-1.33473	NA	NA	NA	NA	NA	NA	NA	NA	NA	NA	NA	NA	NA	NA	NA	NA	NA	NA	NA	NA	NA	NA	NA	NA	NA	NA	NA	NA	NA	NA
47eaaf7e15e8cf6755faef23ca4f1f66	4.75616	0	5.20638	FALSE	FALSE	FALSE	FALSE	FALSE	FALSE	FALSE	FALSE	FALSE	0	0.938756	0.231431	1.06704	-0.710422	NA	NA	NA	NA	NA	NA	NA	NA	NA	NA	NA	NA	NA	NA	NA	NA	NA	NA	NA	NA	NA	NA	NA	NA	NA	NA	NA	NA	NA	NA
10392a66705d4c5a7620f6eb142f469f	39.9315	0	6.6545	FALSE	FALSE	FALSE	TRUE	FALSE	FALSE	FALSE	FALSE	TRUE	1	0.967781	-1.15673	0.703811	-0.736613	NA	NA	NA	NA	NA	NA	NA	NA	NA	NA	NA	NA	NA	NA	NA	NA	NA	NA	NA	NA	NA	NA	NA	NA	NA	NA	NA	NA	NA	NA
559254a17f949c0a8382caac8e381698	2.16986	1	4.41804	FALSE	FALSE	FALSE	FALSE	FALSE	FALSE	FALSE	FALSE	FALSE	0	0.893028	-0.721988	1.87748	-1.29336	NA	NA	NA	NA	NA	NA	NA	NA	NA	NA	NA	NA	NA	NA	NA	NA	NA	NA	NA	NA	NA	NA	NA	NA	NA	NA	NA	NA	NA	NA
28b5eb14729a1dc0ddbb13621d0022c8	31.0466	0	7.406	FALSE	FALSE	FALSE	FALSE	FALSE	FALSE	FALSE	FALSE	FALSE	0	0.945426	2.73154	1.70302	1.73093	NA	NA	NA	NA	NA	NA	NA	NA	NA	NA	NA	-5.20751	-3.24458	4.10158	2.71119	-1.55511	2	2	2	3	2	3	2	2	3	1	3	2	3	2
da1c03a603ec093c7b4953689f82770f	6.73425	0	4.64375	FALSE	TRUE	FALSE	FALSE	FALSE	FALSE	FALSE	FALSE	TRUE	1	0.959057	1.67959	0.192242	0.700917	0.76734	-0.827186	-0.511983	-0.870001	-0.606085	0.105764	-0.116587	-0.223341	1.37242	-0.334356	0.766259	-12.5508	-2.08396	3.50589	-1.45603	3.59641	2	2	3	2	3	2	2	3	2	3	2	2	2	2
356d550267fb1afbec6375db10bcf68f	7.8411	1	5.3735	FALSE	TRUE	FALSE	FALSE	FALSE	FALSE	FALSE	FALSE	TRUE	1	0.953873	-0.858827	0.0575699	-1.5776	0.130438	0.664805	-0.563996	-0.630047	0.829787	1.0025	0.462045	1.93895	-0.842347	-0.910861	-1.89327	7.89237	0.164848	7.39836	0.631041	-6.70677	2	2	1	2	3	2	2	2	2	1	2	3	3	2
be25d31e6f8806ee43c274bd3c439e69	3.79178	0	5.90937	TRUE	FALSE	TRUE	TRUE	FALSE	FALSE	FALSE	FALSE	TRUE	3	0.959195	3.57514	0.0697331	2.30296	0.664716	-1.37949	1.66336	-0.963926	2.48557	-0.536632	-0.725275	-0.609328	-1.65993	-0.297041	0.670606	NA	NA	NA	NA	NA	NA	NA	NA	NA	NA	NA	NA	NA	NA	NA	NA	NA	NA	NA
c980e3b9e99a199cc1b5e30802c9e6e3	27.1918	0	6.83846	FALSE	FALSE	FALSE	FALSE	FALSE	FALSE	FALSE	FALSE	FALSE	0	0.978633	1.69037	-0.0203281	1.14008	NA	NA	NA	NA	NA	NA	NA	NA	NA	NA	NA	-6.11934	10.3103	-1.45835	1.21746	-4.26774	1	1	2	1	2	1	2	1	2	2	2	2	2	2
c9e3d88851cade39a465235de8d4b9b8	32.9918	0	6.181	FALSE	FALSE	FALSE	FALSE	FALSE	FALSE	FALSE	FALSE	FALSE	0	0.985769	-1.81319	-0.2715	-1.0851	NA	NA	NA	NA	NA	NA	NA	NA	NA	NA	NA	NA	NA	NA	NA	NA	NA	NA	NA	NA	NA	NA	NA	NA	NA	NA	NA	NA	NA	NA
28b00e0de5a6b69e87e7815aeae822fe	3.89315	1	4.26775	FALSE	FALSE	FALSE	TRUE	FALSE	FALSE	FALSE	FALSE	TRUE	1	0.942317	0.70561	0.244368	-0.185367	0.908152	-0.886302	-0.621901	0.536991	-0.766753	1.14785	-0.578254	-0.184073	1.02764	-0.395523	0.632353	11.3239	9.38862	-1.48156	-10.7219	-2.46732	2	1	3	2	1	1	1	2	1	2	1	1	1	1
31616eb3eef1d3a6a2dd7336a9e9a9ee	38.7178	0	NA	FALSE	FALSE	FALSE	FALSE	FALSE	FALSE	FALSE	FALSE	FALSE	0	NA	2.35213	NA	1.39469	NA	NA	NA	NA	NA	NA	NA	NA	NA	NA	NA	NA	NA	NA	NA	NA	NA	NA	NA	NA	NA	NA	NA	NA	NA	NA	NA	NA	NA	NA
79a6e65e9a2273c4003500bbb7b29523	12.6904	1	6.1525	TRUE	FALSE	FALSE	TRUE	FALSE	FALSE	FALSE	FALSE	TRUE	2	0.916486	3.45582	1.90948	1.64796	0.286174	-1.66139	1.76102	-0.121998	0.793534	-1.40905	-0.819049	-1.17043	0.65032	0.507441	-0.211677	NA	NA	NA	NA	NA	NA	NA	NA	NA	NA	NA	NA	NA	NA	NA	NA	NA	NA	NA
33c08e407b865dc5d51eae9b6e329bb5	9.33151	1	4.815	FALSE	TRUE	TRUE	TRUE	FALSE	FALSE	FALSE	FALSE	TRUE	3	0.950976	-1.92663	0.261144	-2.47385	0.852649	0.102201	-0.812528	1.24939	-0.48148	0.826434	-0.29882	-0.168432	1.01618	-0.590125	0.013446	14.1135	9.24155	-6.78481	5.19695	0.724684	1	2	2	3	3	1	1	1	2	3	3	2	2	2
9726ef5292dc32fe33b592cd79b48782	9.50685	1	6.11675	FALSE	TRUE	FALSE	FALSE	FALSE	FALSE	FALSE	FALSE	TRUE	1	0.992948	0.812862	-1.40917	-0.307648	1.09622	1.00497	1.70135	-1.51392	-0.794676	-0.0343531	1.32406	-1.45127	0.161301	-0.936022	-0.171127	NA	NA	NA	NA	NA	NA	NA	NA	NA	NA	NA	NA	NA	NA	NA	NA	NA	NA	NA
ddab639d0f6d8c70efba9e356886a24e	3.91233	1	4.3805	FALSE	FALSE	FALSE	TRUE	FALSE	FALSE	FALSE	FALSE	TRUE	1	1.0123	2.57745	-2.29793	1.32963	0.853932	-0.178902	-0.555884	1.44224	-0.516091	-0.477845	-0.920949	-0.115977	-1.2447	-0.391379	0.498907	NA	NA	NA	NA	NA	NA	NA	NA	NA	NA	NA	NA	NA	NA	NA	NA	NA	NA	NA
63bfb0b4422cce83d9c2def2f92e8850	10.1288	1	5.9985	TRUE	TRUE	TRUE	TRUE	FALSE	FALSE	FALSE	FALSE	TRUE	3	0.906217	2.70163	2.1204	1.16317	0.809354	-0.466123	-0.62082	-0.189577	-0.534021	0.204891	0.691824	1.2647	1.08461	-0.313006	0.292402	-7.069	5.08326	-5.67238	-7.23065	-0.13434	2	2	2	1	1	1	2	2	2	2	1	1	2	2
005b6078b2fa366d281743a3cc28fa01	5.03014	1	5.7081	TRUE	FALSE	FALSE	TRUE	FALSE	FALSE	FALSE	FALSE	TRUE	2	1.00666	2.22897	-2.06596	1.00121	0.488066	-0.177136	-0.416571	-0.0696191	-0.410792	-0.0494041	-0.825853	-0.0929735	-0.957189	-0.676327	0.568134	NA	NA	NA	NA	NA	NA	NA	NA	NA	NA	NA	NA	NA	NA	NA	NA	NA	NA	NA
f67c94f89da94ecb27bdae137871e292	16.0767	1	7.2375	TRUE	TRUE	FALSE	TRUE	FALSE	FALSE	FALSE	FALSE	TRUE	3	0.999771	3.33446	-1.51998	1.40629	NA	NA	NA	NA	NA	NA	NA	NA	NA	NA	NA	5.44133	1.46757	-8.74486	9.93829	2.45233	2	1	3	3	2	2	3	2	1	3	3	2	2	2
b55a0da35dd92cd0d038786edbf9b64a	13.7452	0	7.37956	TRUE	TRUE	TRUE	TRUE	FALSE	TRUE	FALSE	TRUE	TRUE	3	0.964418	1.43831	0.209713	0.758169	NA	NA	NA	NA	NA	NA	NA	NA	NA	NA	NA	NA	NA	NA	NA	NA	NA	NA	NA	NA	NA	NA	NA	NA	NA	NA	NA	NA	NA	NA
219b95b5971042bd1c04ba74d192308a	4.49041	1	4.65275	FALSE	TRUE	FALSE	TRUE	FALSE	FALSE	FALSE	FALSE	TRUE	2	0.992275	1.14609	-1.55096	0.148753	-0.404219	-0.1323	1.24309	0.779828	0.708049	0.482167	1.95083	-1.70107	-0.498761	0.56504	-0.0835699	-0.918659	-0.20061	-12.3261	-1.27936	-0.0127568	1	2	3	2	2	3	2	1	1	3	1	2	2	3
829fb3610b9786a0a50a91892a9c9b64	5.92329	0	6.92148	FALSE	FALSE	FALSE	FALSE	FALSE	FALSE	FALSE	FALSE	FALSE	0	0.942167	2.76985	0.952483	1.64031	NA	NA	NA	NA	NA	NA	NA	NA	NA	NA	NA	NA	NA	NA	NA	NA	NA	NA	NA	NA	NA	NA	NA	NA	NA	NA	NA	NA	NA	NA
812c50167e135294f3da0a748f69974e	5.20548	0	6.27033	FALSE	TRUE	FALSE	FALSE	FALSE	FALSE	FALSE	FALSE	TRUE	1	0.950629	1.40863	0.527557	0.384094	-0.0880096	-1.09487	-0.452526	-0.157359	-0.585426	0.583191	0.841846	-0.205976	0.658104	-0.42828	-0.704385	NA	NA	NA	NA	NA	NA	NA	NA	NA	NA	NA	NA	NA	NA	NA	NA	NA	NA	NA
e98985a1791096f65cb5392c9eeeb54c	6.75342	1	4.87642	FALSE	FALSE	TRUE	FALSE	FALSE	FALSE	FALSE	FALSE	TRUE	1	0.955416	3.56715	-0.0659556	2.0007	0.999875	-0.204648	-0.502737	0.996709	0.130077	-0.72397	-0.0971229	0.0332672	-1.7656	-1.17817	0.230332	8.12594	-1.51044	-1.47648	3.48346	9.14519	3	2	3	2	2	2	2	3	2	3	3	2	2	2
0984741ee0d7141f87ed11f2d9e4d618	68.2192	1	8.162	FALSE	FALSE	FALSE	FALSE	FALSE	FALSE	FALSE	FALSE	FALSE	0	1.00981	3.66215	-1.50548	1.15255	NA	NA	NA	NA	NA	NA	NA	NA	NA	NA	NA	26.6364	-18.0577	-2.08905	-3.19513	-1.00705	3	2	1	2	1	3	3	3	2	2	2	1	3	3
7d26fb0800b35ce214b3edda808ec89c	42.3068	1	4.23043	FALSE	FALSE	FALSE	FALSE	FALSE	FALSE	FALSE	FALSE	FALSE	0	0.979467	0.290805	-0.776536	-2.69445	NA	NA	NA	NA	NA	NA	NA	NA	NA	NA	NA	NA	NA	NA	NA	NA	NA	NA	NA	NA	NA	NA	NA	NA	NA	NA	NA	NA	NA	NA
c85803dc8bbd6291884ec49f60f489b2	26.1918	0	5.951	FALSE	FALSE	FALSE	FALSE	FALSE	FALSE	FALSE	FALSE	FALSE	0	0.978809	0.00223451	-0.058279	0.0171245	NA	NA	NA	NA	NA	NA	NA	NA	NA	NA	NA	21.8706	-2.50201	-10.9105	6.96237	8.18557	2	1	3	3	2	3	3	2	1	3	2	2	3	3
b36a614b09e06fee4060f6ceb08f8f33	53.5397	1	7.43204	TRUE	TRUE	TRUE	TRUE	FALSE	TRUE	FALSE	TRUE	TRUE	3	0.983399	2.13885	-0.835778	-0.804496	NA	NA	NA	NA	NA	NA	NA	NA	NA	NA	NA	6.29741	-6.58222	-5.08389	3.75504	-8.82072	2	2	2	3	2	3	2	1	2	1	2	2	3	3
d03c03e2c2e01ea4ec132cd61c3c83d2	38.3781	0	6.85121	FALSE	FALSE	FALSE	FALSE	FALSE	FALSE	FALSE	FALSE	FALSE	0	0.989874	2.31431	-0.342635	1.37382	NA	NA	NA	NA	NA	NA	NA	NA	NA	NA	NA	NA	NA	NA	NA	NA	NA	NA	NA	NA	NA	NA	NA	NA	NA	NA	NA	NA	NA	NA
0228fbfa7f7cb532762de46be1d4b50b	13.3123	1	5.657	TRUE	TRUE	TRUE	TRUE	TRUE	FALSE	FALSE	FALSE	TRUE	3	0.883338	1.31095	3.36322	-0.0639346	0.630962	0.868711	0.891752	1.51543	1.08336	-0.267521	0.734397	-0.0370978	0.353384	2.007	-0.371586	NA	NA	NA	NA	NA	NA	NA	NA	NA	NA	NA	NA	NA	NA	NA	NA	NA	NA	NA
2ba39e4f66aecb66472d05e5af061f43	4.90685	0	NA	TRUE	TRUE	FALSE	FALSE	FALSE	FALSE	FALSE	FALSE	TRUE	2	NA	1.93881	NA	0.849666	-1.64104	0.843839	-0.379035	-1.01365	-0.47507	0.619458	0.469021	0.761504	-0.574187	-0.968286	0.165703	-1.33942	1.87396	-2.11055	4.16154	-2.65354	1	1	1	2	3	2	2	1	2	1	2	2	2	3
5c3873ea924fec547e41defdcd31b902	8.50137	1	6.20181	TRUE	TRUE	TRUE	FALSE	FALSE	FALSE	FALSE	TRUE	TRUE	3	0.954054	3.149	0.0893595	1.58844	0.599975	1.85894	-0.845201	0.192837	-0.83966	-0.559965	0.881349	-0.638873	-0.338964	0.196982	-0.319291	1.25701	2.1829	1.71547	-2.13491	2.49469	3	2	3	2	3	3	1	2	1	2	2	1	3	1
766de313ca09369569c989e1c3638262	42.4904	0	6.46875	FALSE	FALSE	FALSE	FALSE	FALSE	FALSE	FALSE	FALSE	FALSE	0	0.980426	1.29215	0.183918	0.743537	NA	NA	NA	NA	NA	NA	NA	NA	NA	NA	NA	NA	NA	NA	NA	NA	NA	NA	NA	NA	NA	NA	NA	NA	NA	NA	NA	NA	NA	NA
2fc4c933cd86ab65b2ddce6d43b0ee64	35.1699	0	7.09275	FALSE	FALSE	FALSE	FALSE	FALSE	FALSE	FALSE	FALSE	FALSE	0	0.998425	1.37822	-0.84176	0.835092	NA	NA	NA	NA	NA	NA	NA	NA	NA	NA	NA	NA	NA	NA	NA	NA	NA	NA	NA	NA	NA	NA	NA	NA	NA	NA	NA	NA	NA	NA
440596e1f9547ce4e0174e8f3306db69	19.1699	0	6.399	TRUE	FALSE	TRUE	FALSE	FALSE	FALSE	FALSE	TRUE	TRUE	3	0.952085	1.41672	1.01193	0.883236	0.872157	1.23214	-0.768324	-0.950326	-0.792276	-0.572899	1.65913	-0.261899	-0.114975	0.234599	0.225934	2.55903	-8.27015	-6.43363	1.20536	-4.85907	3	2	2	2	1	3	2	2	2	2	2	2	3	2
1172fa3225a5e981d9d59d70fe294189	4.30411	1	4.65686	FALSE	FALSE	FALSE	FALSE	FALSE	FALSE	FALSE	FALSE	FALSE	0	1.03549	NA	-3.1391	NA	NA	NA	NA	NA	NA	NA	NA	NA	NA	NA	NA	NA	NA	NA	NA	NA	NA	NA	NA	NA	NA	NA	NA	NA	NA	NA	NA	NA	NA	NA
8d24aa3d04de42f93a52e2df1bfb9388	50.8959	1	7.7815	FALSE	FALSE	FALSE	FALSE	FALSE	FALSE	FALSE	FALSE	FALSE	0	0.952327	2.37029	0.340909	-0.495831	NA	NA	NA	NA	NA	NA	NA	NA	NA	NA	NA	NA	NA	NA	NA	NA	NA	NA	NA	NA	NA	NA	NA	NA	NA	NA	NA	NA	NA	NA
b3bdd7abe30756faa196c78e7685bd6f	44.8932	0	7.76975	FALSE	FALSE	FALSE	FALSE	FALSE	FALSE	FALSE	FALSE	FALSE	0	1.0215	-0.518067	-1.52291	-0.387475	NA	NA	NA	NA	NA	NA	NA	NA	NA	NA	NA	NA	NA	NA	NA	NA	NA	NA	NA	NA	NA	NA	NA	NA	NA	NA	NA	NA	NA	NA
057ac422d3a9c5651cf2eb687eb95f8f	46.9425	0	NA	FALSE	FALSE	FALSE	FALSE	FALSE	FALSE	FALSE	FALSE	FALSE	0	NA	1.40191	NA	0.802213	NA	NA	NA	NA	NA	NA	NA	NA	NA	NA	NA	NA	NA	NA	NA	NA	NA	NA	NA	NA	NA	NA	NA	NA	NA	NA	NA	NA	NA	NA
5e3267008c901395e18072fcefb9bfd3	9.97808	1	NA	TRUE	TRUE	TRUE	TRUE	TRUE	FALSE	FALSE	FALSE	TRUE	3	NA	2.39033	NA	0.92318	0.918446	1.32731	-0.754803	-0.984112	0.544326	0.376697	-0.965666	-0.544266	-1.64111	0.136798	0.253824	NA	NA	NA	NA	NA	NA	NA	NA	NA	NA	NA	NA	NA	NA	NA	NA	NA	NA	NA
61b7f60b19f7b78879ed3fa516a4006a	32.5973	0	7.21305	FALSE	FALSE	FALSE	FALSE	FALSE	FALSE	FALSE	TRUE	FALSE	1	1.02228	-2.07015	-2.07655	-1.2422	NA	NA	NA	NA	NA	NA	NA	NA	NA	NA	NA	NA	NA	NA	NA	NA	NA	NA	NA	NA	NA	NA	NA	NA	NA	NA	NA	NA	NA	NA
442c8defb6e58d0809cda2f1a923bfc1	47.7507	0	6.47	FALSE	FALSE	FALSE	FALSE	FALSE	FALSE	FALSE	FALSE	FALSE	0	0.95425	-0.98542	1.32941	-0.712326	NA	NA	NA	NA	NA	NA	NA	NA	NA	NA	NA	NA	NA	NA	NA	NA	NA	NA	NA	NA	NA	NA	NA	NA	NA	NA	NA	NA	NA	NA
00f5591ab9c10e5e0bb3d08d472ff219	22.2521	1	NA	FALSE	FALSE	FALSE	TRUE	FALSE	FALSE	FALSE	FALSE	TRUE	1	NA	1.94338	NA	0.0301513	NA	NA	NA	NA	NA	NA	NA	NA	NA	NA	NA	NA	NA	NA	NA	NA	NA	NA	NA	NA	NA	NA	NA	NA	NA	NA	NA	NA	NA	NA
f2c92f57056fcbdac2b2bb791c1430e3	3.4	1	5.30974	FALSE	FALSE	FALSE	FALSE	FALSE	FALSE	FALSE	FALSE	FALSE	0	0.922992	-0.567815	0.907771	-1.20093	NA	NA	NA	NA	NA	NA	NA	NA	NA	NA	NA	NA	NA	NA	NA	NA	NA	NA	NA	NA	NA	NA	NA	NA	NA	NA	NA	NA	NA	NA
cc42c19dc1a3e9a9a41c356f14fdd4ab	9.26301	1	NA	TRUE	TRUE	TRUE	TRUE	FALSE	FALSE	FALSE	FALSE	TRUE	3	NA	0.835579	NA	-0.280377	0.38622	-0.252575	1.7121	0.654404	-0.56421	-0.0168381	0.498223	0.644644	-0.358394	-0.375865	0.172953	NA	NA	NA	NA	NA	NA	NA	NA	NA	NA	NA	NA	NA	NA	NA	NA	NA	NA	NA
272a09958fd1e335733ed64052a9db64	37.2795	1	6.355	FALSE	FALSE	FALSE	FALSE	FALSE	FALSE	FALSE	FALSE	FALSE	0	0.967102	0.218631	-0.211015	-2.4079	NA	NA	NA	NA	NA	NA	NA	NA	NA	NA	NA	NA	NA	NA	NA	NA	NA	NA	NA	NA	NA	NA	NA	NA	NA	NA	NA	NA	NA	NA
69b4aef29b38580dfce756e6a25a6d41	8.98082	1	7.32759	FALSE	FALSE	FALSE	FALSE	FALSE	FALSE	FALSE	FALSE	FALSE	0	NA	2.71188	NA	1.22028	NA	NA	NA	NA	NA	NA	NA	NA	NA	NA	NA	-2.02629	3.6155	0.822461	9.64718	-2.94039	2	2	3	2	2	2	2	2	1	3	2	2	2	2
d876067fbeb129fd6827f1e978d74da9	9.96712	1	7.29486	FALSE	FALSE	FALSE	FALSE	FALSE	FALSE	FALSE	FALSE	FALSE	0	0.980895	0.33136	-0.907413	-0.70623	NA	NA	NA	NA	NA	NA	NA	NA	NA	NA	NA	NA	NA	NA	NA	NA	NA	NA	NA	NA	NA	NA	NA	NA	NA	NA	NA	NA	NA	NA
034d82484bd47635693883836e1eba9e	36.2438	1	7.29631	FALSE	FALSE	FALSE	FALSE	FALSE	FALSE	FALSE	FALSE	FALSE	0	0.977831	2.23188	-0.650282	-0.347599	NA	NA	NA	NA	NA	NA	NA	NA	NA	NA	NA	NA	NA	NA	NA	NA	NA	NA	NA	NA	NA	NA	NA	NA	NA	NA	NA	NA	NA	NA
cdabbb8c262af25b8dc2eb33602f5000	11.3507	1	5.809	FALSE	FALSE	TRUE	TRUE	FALSE	FALSE	FALSE	FALSE	TRUE	2	0.957414	0.84856	0.116249	-0.350059	0.902368	-0.373639	-0.583563	-1.26714	-0.366045	1.85911	0.27686	-0.76773	-0.445967	-0.131948	-0.0135676	-5.90747	4.48035	1.47078	-7.49811	3.77082	2	2	2	1	2	1	1	2	2	2	1	2	1	1
a97b2f4322baf402cae4bc3600b0bc6a	47.2027	0	6.85484	FALSE	FALSE	FALSE	FALSE	FALSE	FALSE	FALSE	TRUE	FALSE	1	1.01637	2.22647	-1.23601	1.32191	NA	NA	NA	NA	NA	NA	NA	NA	NA	NA	NA	NA	NA	NA	NA	NA	NA	NA	NA	NA	NA	NA	NA	NA	NA	NA	NA	NA	NA	NA
b27d24e86eb6bf69889f50d98a767079	42.3616	1	7.1345	TRUE	FALSE	FALSE	FALSE	FALSE	TRUE	FALSE	FALSE	TRUE	2	0.975121	-1.08008	-0.596844	NA	NA	NA	NA	NA	NA	NA	NA	NA	NA	NA	NA	NA	NA	NA	NA	NA	NA	NA	NA	NA	NA	NA	NA	NA	NA	NA	NA	NA	NA	NA
d30b02b7bd307356f35137d39be83767	47.1918	0	NA	FALSE	FALSE	FALSE	FALSE	FALSE	FALSE	FALSE	FALSE	FALSE	0	NA	-1.30286	NA	-0.905583	NA	NA	NA	NA	NA	NA	NA	NA	NA	NA	NA	4.548	1.10874	-1.09371	-8.46034	-3.78514	2	2	1	2	1	1	2	2	2	1	1	1	1	2
32b56a5de247856994f7e622d8336554	44.6329	0	6.91575	FALSE	FALSE	FALSE	FALSE	FALSE	FALSE	FALSE	FALSE	FALSE	0	1.0265	2.4548	-1.74533	1.46163	NA	NA	NA	NA	NA	NA	NA	NA	NA	NA	NA	NA	NA	NA	NA	NA	NA	NA	NA	NA	NA	NA	NA	NA	NA	NA	NA	NA	NA	NA
87a856ab96dba958a793f4c6bed8e537	7.77534	0	NA	FALSE	FALSE	FALSE	FALSE	FALSE	FALSE	FALSE	FALSE	FALSE	0	NA	0.0547952	NA	-0.673988	NA	NA	NA	NA	NA	NA	NA	NA	NA	NA	NA	NA	NA	NA	NA	NA	NA	NA	NA	NA	NA	NA	NA	NA	NA	NA	NA	NA	NA	NA
ffb1f7807055165f9f7f5be0da1dcff1	2.95342	0	3.5245	FALSE	FALSE	FALSE	FALSE	FALSE	FALSE	FALSE	FALSE	FALSE	0	0.955881	1.83128	0.193386	0.65493	NA	NA	NA	NA	NA	NA	NA	NA	NA	NA	NA	3.69353	0.855078	2.33521	10.2237	-5.61291	2	2	2	3	3	2	2	2	2	2	3	3	2	2
cb01f18f1388a3b72437cbf074568c4b	36.2548	0	6.54125	FALSE	FALSE	FALSE	FALSE	FALSE	TRUE	TRUE	FALSE	FALSE	2	0.976254	-1.23151	0.243854	-0.753905	NA	NA	NA	NA	NA	NA	NA	NA	NA	NA	NA	NA	NA	NA	NA	NA	NA	NA	NA	NA	NA	NA	NA	NA	NA	NA	NA	NA	NA	NA
51a8e4d6049930135125b590425a8c62	34.4219	0	7.10091	FALSE	FALSE	FALSE	FALSE	FALSE	FALSE	FALSE	TRUE	FALSE	1	0.985309	NA	-0.225394	NA	NA	NA	NA	NA	NA	NA	NA	NA	NA	NA	NA	NA	NA	NA	NA	NA	NA	NA	NA	NA	NA	NA	NA	NA	NA	NA	NA	NA	NA	NA
8fd5e23e83e9cab4ca9e114117eb2396	14.5562	0	6.6746	TRUE	FALSE	FALSE	FALSE	FALSE	FALSE	FALSE	FALSE	TRUE	1	1.00795	-1.03997	-1.8254	-1.1962	-0.446303	-0.912253	-0.257786	-0.689809	-0.304329	-0.723201	-0.54416	-0.102739	-0.641596	0.072313	-0.282113	NA	NA	NA	NA	NA	NA	NA	NA	NA	NA	NA	NA	NA	NA	NA	NA	NA	NA	NA
dd1ada88bd3f26938191149d364cb146	24.4932	1	7.1155	TRUE	FALSE	TRUE	TRUE	FALSE	FALSE	FALSE	FALSE	TRUE	3	0.945511	1.41074	0.84713	-0.526177	NA	NA	NA	NA	NA	NA	NA	NA	NA	NA	NA	4.04403	-11.2112	2.91106	-3.77512	-3.77117	3	3	2	1	2	2	3	3	3	2	1	2	3	2
bcff2adf85495bc3b6fabef46eb1cdd1	2.78356	0	3.8185	FALSE	TRUE	FALSE	FALSE	FALSE	FALSE	FALSE	FALSE	TRUE	1	0.956393	-0.289888	0.166793	-1.32733	0.517231	-0.324254	-0.710963	-0.369069	-0.314188	0.888163	2.46364	-0.35568	0.645916	-1.02769	-0.111188	-4.08546	-8.9282	2.94934	5.50192	-4.90337	3	2	2	2	3	3	2	3	2	2	2	2	2	3
a3e0e0c2edf651cc653f9b3f4d43b5f6	41.2164	0	7.00655	FALSE	FALSE	FALSE	FALSE	FALSE	FALSE	FALSE	FALSE	FALSE	0	0.98174	3.10373	0.100893	1.85007	NA	NA	NA	NA	NA	NA	NA	NA	NA	NA	NA	NA	NA	NA	NA	NA	NA	NA	NA	NA	NA	NA	NA	NA	NA	NA	NA	NA	NA	NA
0d17e324e821f9c67c7aa688d8ad1bc1	46.2822	1	6.4815	FALSE	FALSE	FALSE	FALSE	FALSE	FALSE	FALSE	FALSE	FALSE	0	0.965843	3.76661	-0.218043	1.16923	NA	NA	NA	NA	NA	NA	NA	NA	NA	NA	NA	NA	NA	NA	NA	NA	NA	NA	NA	NA	NA	NA	NA	NA	NA	NA	NA	NA	NA	NA
fc0f14e2a6f3cb1140a81228743ea7da	43.337	0	NA	FALSE	FALSE	FALSE	FALSE	FALSE	FALSE	FALSE	FALSE	FALSE	0	NA	-0.11898	NA	-0.127707	NA	NA	NA	NA	NA	NA	NA	NA	NA	NA	NA	NA	NA	NA	NA	NA	NA	NA	NA	NA	NA	NA	NA	NA	NA	NA	NA	NA	NA	NA
16fdee9d2ca7b0a14a8fc4f23de0cfb9	33.2329	0	6.23375	FALSE	FALSE	FALSE	FALSE	FALSE	FALSE	FALSE	FALSE	FALSE	0	0.975835	2.99937	0.219883	1.84713	NA	NA	NA	NA	NA	NA	NA	NA	NA	NA	NA	NA	NA	NA	NA	NA	NA	NA	NA	NA	NA	NA	NA	NA	NA	NA	NA	NA	NA	NA
3420c36a737f48cd3f55a295da9579d4	31.7808	0	6.67675	FALSE	FALSE	FALSE	FALSE	FALSE	FALSE	FALSE	FALSE	FALSE	0	0.97614	0.128354	0.188879	0.109563	NA	NA	NA	NA	NA	NA	NA	NA	NA	NA	NA	NA	NA	NA	NA	NA	NA	NA	NA	NA	NA	NA	NA	NA	NA	NA	NA	NA	NA	NA
7f6271bb6b102ed113dbaf4602c2f1b8	3.2137	0	5.11273	FALSE	FALSE	FALSE	FALSE	FALSE	FALSE	FALSE	FALSE	FALSE	0	0.949864	2.39358	0.485345	1.18869	NA	NA	NA	NA	NA	NA	NA	NA	NA	NA	NA	NA	NA	NA	NA	NA	NA	NA	NA	NA	NA	NA	NA	NA	NA	NA	NA	NA	NA	NA
b41fc9fae2115f570f6c8ce0b4c3deae	13.6986	1	7.57225	TRUE	TRUE	FALSE	FALSE	FALSE	FALSE	FALSE	FALSE	TRUE	2	0.944782	1.9852	0.77672	0.449761	-0.36274	-0.704592	1.48836	-1.33215	2.09019	0.655932	-1.23531	0.192635	0.61307	1.17761	-0.813639	14.3447	-3.67281	8.44887	-0.796605	-10.0856	3	3	2	2	2	2	2	2	3	2	2	2	2	1
3965f3ed3630b6960343d61446648b0e	4.3863	1	4.97975	FALSE	TRUE	FALSE	TRUE	FALSE	FALSE	FALSE	FALSE	TRUE	2	0.976205	1.15006	-0.96536	0.155906	-2.27548	1.79942	-1.04746	0.782627	2.2786	-0.422962	1.41204	0.206973	-1.07965	-1.55527	0.821505	-9.8334	5.49198	4.25489	0.550567	-0.479575	2	2	1	1	2	2	1	2	2	2	2	3	2	1
92e8d6e42ef8d7eec378cd3afe4e08b0	43.2658	1	7.1095	FALSE	FALSE	FALSE	FALSE	FALSE	FALSE	FALSE	FALSE	FALSE	0	0.918026	1.69109	1.7601	-1.17549	NA	NA	NA	NA	NA	NA	NA	NA	NA	NA	NA	NA	NA	NA	NA	NA	NA	NA	NA	NA	NA	NA	NA	NA	NA	NA	NA	NA	NA	NA
8624a7008504a7ecead1daec77b0325c	46.8082	1	6.864	FALSE	FALSE	FALSE	FALSE	FALSE	FALSE	FALSE	FALSE	FALSE	0	0.91518	1.7901	1.84583	-1.13964	NA	NA	NA	NA	NA	NA	NA	NA	NA	NA	NA	NA	NA	NA	NA	NA	NA	NA	NA	NA	NA	NA	NA	NA	NA	NA	NA	NA	NA	NA
372d32b57236cd0df45507c657fb086c	35.1068	1	7.10475	FALSE	FALSE	FALSE	FALSE	FALSE	FALSE	FALSE	FALSE	FALSE	0	0.894193	4.3289	2.90167	1.71242	NA	NA	NA	NA	NA	NA	NA	NA	NA	NA	NA	NA	NA	NA	NA	NA	NA	NA	NA	NA	NA	NA	NA	NA	NA	NA	NA	NA	NA	NA

## Sheet: Table S4: devGenes factor loadings
item	Factor1	Factor2	Factor3	Factor4	Factor5	Factor6	Factor7	Factor8	Factor9	Factor10	Factor11
social.eyecontact	0.108637	0.42926	0.0736042	0.164337	0.173626	0.283509	0.368546	0.0500302	0.301659	-0.0381764	-0.128099
social.init_conv	0.285289	0.151201	-0.0289435	0.237452	0.163084	0.192467	0.378739	0.147895	0.338108	-0.180036	-0.0218842
social.uncomf_interact	0.0323974	0.119637	0.107075	0.0389679	0.118121	-0.013098	0.703969	0.0786045	0.154332	0.134296	0.171493
social.socializes	0.381311	0.149371	0.0620354	0.149553	0.127182	0.252699	0.214961	0.120662	0.688414	0.10128	0.00453083
social.friends	0.343445	0.14185	0.027518	0.233548	0.120512	0.221938	0.361409	0.0736616	0.437193	0.00248607	0.118601
social.soc_distress	0.109637	0.489362	0.165457	0.247461	0.139602	0.0147531	0.233957	0.332652	0.100655	0.214795	0.0654177
rrb.rep_movies_music	0.167089	0.292042	-0.0919332	0.219484	0.0383111	0.34411	0.0827352	0.0789571	0.0574445	0.0407191	0.201305
rrb.stim	0.0940111	0.0946858	0.101035	0.169263	0.084856	0.668577	-0.00392401	0.0493594	0.0793625	0.0849339	0.0940771
rrb.odd_beh	0.192069	0.174607	0.0410817	0.1308	0.126152	0.609332	0.125242	0.119806	0.115355	0.0220056	-0.00167971
rrb.needs_order	0.107201	0.58046	0.145821	0.130248	0.131681	0.42247	0.150464	0.00699978	0.0805807	-0.0668679	0.0391601
rrb.mann_dis	0.20858	0.400467	0.238011	0.281467	0.133902	0.20656	0.122416	0.212016	0.207849	-0.0718538	0.0339855
acad_abil.reading	0.784828	-0.0728949	0.0362335	-0.00351595	0.0639259	0.000260419	0.0412783	0.118154	-0.0802478	-0.00718089	0.041954
acad_abil.writing	0.784612	-0.00813057	0.0607637	0.127083	0.0435566	0.135236	0.0993364	0.0671456	0.0394453	0.0315433	0.0119071
acad_abil.math	0.756377	-0.0338151	0.00596402	0.00754213	-0.0136599	0.0259029	-0.0296449	0.0331907	0.0727043	0.0293438	0.065127
acad_abil.learn_new	0.787046	0.0843797	0.0244262	0.102744	0.0682323	0.24431	0.061829	0.0465394	0.10597	0.0560536	0.0777145
language_level	0.340005	0.0130433	0.0216755	0.008476	0.0450168	-0.000132825	0.0560722	-0.0791267	0.150418	0.0417985	-0.0546323
sensory.hugs	0.122278	0.278145	0.0307162	0.000113774	0.0805599	0.113194	0.428359	-0.0150713	0.0113038	0.045938	-0.0261927
sensory.dizzy	0.0384089	0.25908	0.00941188	-0.0782908	0.0850323	-0.0267729	-0.0426067	0.0648256	0.0563114	0.482659	-0.0125189
sensory.clothing_atypical_temp	-0.0390338	0.3678	0.126281	0.176764	0.108465	0.219686	0.169807	0.0433369	0.0212022	0.159284	0.0179347
sensory.haircut	0.210186	0.154839	0.0864475	0.405608	0.0711193	0.106721	-0.0284708	0.259956	0.0451728	-0.178347	0.134692
sensory.sound	0.139852	0.414796	0.0862448	0.182387	0.113615	0.188391	0.138296	0.0570491	-0.00517595	-0.0393394	0.730365
sensory.light	-0.0252027	0.488683	0.133717	0.138971	0.112448	0.0124121	0.174436	0.0888327	0.035469	0.17843	0.243322
sensory.odors	-0.0355109	0.624433	0.279943	-0.0409266	-0.0500753	-0.0192315	0.0718177	-0.0431105	0.0257336	0.2679	0.110279
sensory.tags	-0.126514	0.500415	0.0504564	0.120175	0.0787497	0.0966972	0.03254	0.0221242	0.0279833	0.0652394	0.0333144
sensory.sensory_distress	0.0684386	0.484511	0.253482	0.350133	0.150014	0.304483	0.126618	0.202221	0.0810342	0.017469	0.293148
aggression.anger	0.0528586	0.124983	0.955458	0.100509	0.152097	0.0604562	0.0695452	-0.0275343	0.0657477	0.114618	0.0611632
aggression.violence	0.0661081	0.29062	0.546578	0.174647	0.132675	0.0623793	0.0564477	0.215847	-0.043669	-0.016148	-0.025832
aggression.aggression_social_impact	0.0199923	0.291277	0.663547	0.148043	0.15274	0.061208	0.0485477	0.279705	0.0287037	0.1895	0.0444737
selfharm.cutting	0.0399613	0.0877897	0.234029	-0.0368726	0.314675	0.245093	0.0672675	0.419768	0.129834	0.0982396	-0.00577247
selfharm.hitting	0.0797972	0.0858401	0.136738	0.0445167	0.839045	0.0929194	0.00645431	0.0318419	0.159458	0.183918	0.118959
selfharm.banging_head	0.0807096	0.0983643	0.0572073	0.00928984	0.710204	0.109534	0.0749824	0.0861172	0.0622817	0.0834091	0.031694
selfharm.throwing_self	0.0449241	0.15462	0.153296	0.0758152	0.578524	0.0367246	0.263666	0.127163	-0.0926529	-0.143902	-0.042758
selfharm.self_harm_distressing	0.106433	0.0671795	0.348091	0.0962328	0.310197	0.134478	0.11558	0.619005	0.0372422	0.327302	0.0738414
eating_GI.eatnorm	0.0403232	0.135009	0.0722995	0.780257	0.071618	0.219382	-0.00713094	-0.0537625	0.128164	0.0888874	0.0522333
eating_GI.eat_impact	0.0264519	0.160373	0.143686	0.776786	-0.00065213	0.0813644	0.124052	0.00830031	0.00561541	0.111848	0.0158114
eating_GI.constipated	0.0796142	0.0645222	0.176597	0.148202	-0.00698659	0.0723587	0.092252	0.0378867	-0.0410081	0.377409	0.0243725
eating_GI.GI_distress	0.0473416	0.0822622	0.0445915	0.193454	0.224546	0.195807	0.232289	0.114331	0.0423597	0.363375	-0.0659286
sleep_impact	0.120653	0.124678	0.182107	0.278192	-0.0321715	0.115375	0.0484484	0.208608	0.0985251	0.0364789	0.0884538

## Sheet: Table S5: gene counts
GO term	GO ID	total genes	autosomal count	sex chromosome count	pct autosomal genes
male gonad development	GO:0008584	133	123	10	0.924812
sex differentiation	GO:0007548	254	233	21	0.917323
testosterone biosynthesis process	GO:0061370	7	7	0	1
regulation of testosterone biosynthetic process	GO:2000224	3	3	0	1
response to testosterone	GO:0033574	41	38	3	0.926829
testosterone secretion	GO:0035936	2	2	0	1
